# Supplementary material for: Analysis of DNA strand-specific differential expression with high density tiling microarrays
Source: BMC Bioinformatics. 2010 Mar 17;11:136. doi: 10.1186/1471-2105-11-136 (PMC2858035; doi:10.1186/1471-2105-11-136)
Supplement: Additional file 1 — Differential expression of annotated ORFs in Schizosaccharomyces pombe growing under oxidative stress. Columns indicate the following: (A) Gene name. Different synonyms for each gene are indicated, (B) number of exons, (C) ORF length, (D) number of probes per probeset in Sp_TMA, (E) Differential expression (log2) in stressed relative to non-stressed cells in Sp_TMA (orange), (F) Corresponding p-value, (G) number of probes per probeset in Sp_EMA, (H) Differential expression (log2) in Sp_EMA (green), (I) corresponding p-value, (J) Differential expression (log2) in Sp_PCR_EMA (blue), (K) number of probes in PCR amplicons used as probes in Sp_PCR_TMA, (L) Differential expression (log2) in Sp_PCR_TMA (purple), (M) corresponding p-value. [file 1471-2105-11-136-S1.XLS]

## Sheet: Results2.txt
Gene	Exons	ORF length	Sp_TMA probes	Sp_TMA dif exp	Sp_TMA p-value	Sp_EMA probes	Sp_EMA dif exp	Sp_EMA p-value	Sp_PCR_EMA dif exp	Sp_PCR_TMA probes	Sp_PCR_TMA dif exp	Sp_PCR_TMA p-value
SPAC23D3.12	1	1680	78	-2.6173	0.00102193	11	-1.4698	0.00382378	-2.79	12	-2.5978	0.00099423
SPBC25H2.08c:mrs2	1	1269	58	-2.5567	0.0234585	11	-1.8559	0.00197309	-1.06	20	-2.5038	0.0134511
agn1:SPAC14C4.09	1	1275	60	-2.2181	0.0116347	11	-1.9465	0.0193642	-1.97	14	-2.2998	0.0187456
SPBC530.02	1	1626	73	-2.18	0.0643836	11	-0.8693	0.125092	0.04	14	-1.9634	0.0233075
ste11:aff1:stex:SPBC32C12.02	1	1407	63	-2.1406	0.0358694	11	-2.3651	0.0006157		14	-2.5899	0.0454477
msa1:SPAC6C3.01c:SPAC13G7.13c	1	1602	74	-2.0959	0.0372169	11	-2.0695	0.0320279	-1.97	19	-2.56	0.0298391
fta5:SPAC1F8.06:sma5	1	1158	53	-2.095	0.029349	11	-2.3991	0.0068844	-0.62	15	-2.3536	0.0300921
ark1:SPCC330.16:SPCC320.13c:aim1	1	1068	48	-2.0855	0.00820687	11	-2.8507	0.00268641	-1	21	-2.0244	0.0557354
SPBC3B8.05	2	1311	55	-2.0854	0.0474036	11	-1.8768	0.059921	-1.66	12	-1.8407	0.00597178
SPCC584.13	1	1635	76	-2.0667	0.022784	11	-1.493	0.0480826	-1.37	14	-2.3839	0.00316961
SPAC1002.16c	1	1500	70	-2.0645	0.00910621	11	-2.0373	0.0317931	-0.84	16	-2.1109	0.019181
SPBC887.17	1	1878	86	-2.0598	0.0167553	11	-1.226	0.0161941	-3.04	16	-1.5991	0.043024
isp7:SPAC25B8.13c	1	1194	56	-2.049	0.0197804	11	-1.9702	0.00616501	0.8	18	-2.3291	0.0135204
slp1:cdc20:SPAC821.08c	1	1467	68	-1.9641	0.00878682	11	-1.7978	0.0303388	-1.67	17	-1.9376	0.0309416
SPBP4H10.14c	1	927	44	-1.9557	0.00418791	11	-2.3694	0.0336069	-1.39	17	-2.0567	0.00404427
cig2:cyc17:SPAPB2B4.03	1	1236	57	-1.9422	0.036856	11	-1.8077	0.00488764		11	-2.0413	0.00911142
eng1:SPAC821.09	1	3051	144	-1.8327	0.0169929	11	-2.5476	0.00218053	-4.19	17	-2.5496	0.00147346
SPAC29B12.10c:pgt1	1	2556	118	-1.8157	0.0178852	11	-1.2274	0.00570706	-0.97	17	-2.3327	0.0683195
lkh1:kic1:SPAC1D4.11c	1	2073	96	-1.8132	0.0153418	11	-1.5423	0.0183853	-1.07	13	-1.7565	0.0117301
klp6:SPBC1685.15c:SPBC649.01c:sot2	2	2355	110	-1.7899	0.0165318	11	-1.7111	0.00563125	-1.19	13	-1.6897	0.07777
cig1:SPCC4E9.02:SPCC645.01	1	1248	58	-1.7714	0.0417026	11	-1.7346	0.00538357	-0.41	15	-1.7846	0.055682
oxa102:oxa1:oxa1-2:oxa1sp2:SPBP4H10.03	1	1230	57	-1.7574	0.0433956	11	-2.2941	0.00334542	-1.06	18	-1.9297	0.0389902
mei2:SPAC27D7.03c	1	2253	106	-1.7458	0.0551538	11	-0.9421	0.0203402	-2.45	16	-1.4036	0.0186279
laf1:SPAC14C4.12c	1	894	41	-1.7331	0.00239128	11	-2.1807	0.00919996	-1.43	20	-1.6836	0.0232302
pof4:SPBC29A3.08	1	600	27	-1.7231	0.056744	11	-1.9257	0.0576614	-0.81	13	-1.8204	0.0381413
eme1:SPAPB1E7.06c	3	2217	99	-1.7177	0.0218081	11	-1.6151	0.0149588	-0.72	13	-1.8373	0.0757613
SPAC3H1.06c	1	1770	74	-1.7116	0.00797812	11	-1.56	0.0128328		0
SPCC777.07	2	1137	52	-1.7079	0.0707908	10	-1.7383	0.00124289	-0.85	13	-1.857	0.0572624
SPAC24H6.13	1	2616	120	-1.7013	0.038865	11	-1.1118	0.00139638		0
ssu72:SPAC3G9.04	2	594	26	-1.7	0.0309555	11	-1.591	0.0280786	-0.83	14	-1.765	0.0178278
dbp3:SPBC17D1.06	1	1737	80	-1.6961	0.0273724	11	-1.5252	0.00399584	-2.72	17	-1.7777	0.0333906
SPAC1071.11	1	735	34	-1.6301	0.0322201	11	-1.9701	0.0100635		0
SPAC29B12.08	2	2049	93	-1.6291	0.0281842	11	-1.8614	0.0488751	-0.79	15	-1.6565	0.0337768
csn71:csn7a:csn7:SPAC1952.12c	1	618	28	-1.6049	0.00861103	11	-1.7988	0.00490392	0.57	16	-1.7727	0.0152329
rgs1:SPAC22F3.12c	1	1446	64	-1.6022	0.00611762	11	-1.4175	0.00387042	-0.97	13	-1.7338	0.0544104
str3:SPAC1F8.03c	1	1893	86	-1.5508	0.0866312	11	-1.2882	0.114341	1.04	14	-1.7793	0.0898667
SPBPB7E8.01	1	1710	80	-1.5325	0.0447189	11	-0.9723	0.0211889	-1.63	16	-1.2811	0.0764641
SPAC19B12.02c:gas1	1	1629	74	-1.519	0.0225553	11	-0.8518	0.031482	-3.64	16	-1.51	0.0443705
meu29:SPAC25H1.05	1	654	31	-1.5135	0.027432	11	-1.9997	0.0315855	-1.07	14	-1.538	0.00585733
SPBC1289.15:SPBC8E4.07c	1	3852	79	-1.5025	0.00822628	11	-0.967	0.0137865	-0.1	19	-1.2326	0.00969399
SPBP23A10.11c	1	1524	71	-1.4985	0.0214757	11	-1.0472	0.0150941	-2.27	20	-1.489	0.0122724
ace2:SPAC6G10.12c	1	1602	73	-1.4962	0.0537766	11	-1.7606	0.00574777	-3.17	21	-1.5867	0.0377697
SPAC57A10.07	1	936	41	-1.4913	0.00091492	11	-1.4691	0.051706	-1.03	19	-1.4987	0.00985281
SPBP4G3.01:SPBC8E4.01c	1	1719	69	-1.4733	0.00116373	11	-1.7702	0.0114627	-3.41	7	-2.0861	0.0137171
SPAC1952.10c	2	1086	49	-1.472	0.0321161	11	-1.6442	0.0320568	0.04	17	-1.3183	0.0223362
SPCC320.08	1	1518	70	-1.4695	0.0371592	11	-1.3508	0.0186821	-1.46	20	-1.5623	0.0644031
hsk1:SPBC776.12c	3	1524	68	-1.459	0.0341736	10	-1.7056	0.00427732	-1.22	18	-1.9599	0.0420263
SPBC25B2.07c:mug164	1	1506	70	-1.4586	0.00459023	11	-1.5976	0.014162	-0.5	19	-1.5038	0.0446226
nnf1:SPAC30.08:SPAC29E6.04	2	618	27	-1.4418	0.00689784	10	-1.6746	0.0923615	-0.64	19	-1.4208	0.0545715
fio1:SPAC1F7.08	1	1869	89	-1.4246	0.0188024	11	-1.1241	0.0544595		0
SPBC3D6.03c:trz1	1	2037	95	-1.4219	0.0243683	11	-1.1458	0.0240684	-1.53	20	-1.4165	0.0368018
SPCC63.07	4	786	31	-1.421	0.0118034	10	-2.2566	0.0093864	-1.28	10	-1.3976	0.0312128
sad1:SPBC16H5.01c:SPBC12D12.01	1	1545	71	-1.4196	0.0358946	11	-1.5085	0.0277831	-0.91	14	-1.3986	0.041189
dpb2:SPBP8B7.14c	3	1785	81	-1.412	0.0174317	10	-1.2398	0.00735818	-0.58	15	-1.5253	0.0266847
psu1:SPAC1002.13c	1	1254	58	-1.4081	0.00475492	11	-1.4046	0.0285419	-1.79	14	-1.5634	0.00489398
dad5:hsk3:hos3:SPCC417.02	1	285	13	-1.3989	0.0954591	10	-0.2531	0.207116	-1.42	10	-1.4625	0.104744
SPAC22A12.06c	1	1290	59	-1.3879	0.0442704	11	-1.299	0.0515509	-0.32	17	-1.3821	0.0344239
SPCC584.12:mug42	1	348	14	-1.3842	0.122342	10	-0.2469	0.238945	-0.94	10	-1.4758	0.0149844
ibp1:SPBC839.07	1	417	18	-1.37	0.00211808	11	-2.0625	0.008242	-0.9	13	-1.4352	0.00751827
mto2:SPBC902.06	1	1194	55	-1.369	0.0182216	11	-1.412	0.0203093	-0.51	15	-1.5032	0.0103759
cif1:SPCC364.01	2	963	44	-1.3681	0.00137285	11	-1.8079	0.00745879	-1.27	18	-1.4412	0.00143676
SPCC965.13	1	1614	76	-1.3623	0.0502378	11	-1.0476	0.0171985	-2.41	18	-1.6932	0.00983199
SPAC6G9.05:pcd1	1	858	38	-1.3548	0.00034663	11	-1.508	0.0067126	0.16	15	-1.7361	0.00204131
blt1:SPBC1A4.05	2	2103	95	-1.3543	0.0177982	11	-1.1478	0.0249616	-0.7	17	-1.5471	0.00488106
SPBC13A2.04c	1	1857	87	-1.3531	0.00137101	11	-0.6336	0.00262041	-0.77	15	-1.6841	0.0151193
amt1:SPCPB1C11.01	1	1494	69	-1.3512	0.0657058	10	-1.0566	0.0429424	-1.13	15	-1.6482	0.0486528
gpa1:SPBC24C6.06	1	1224	56	-1.3443	0.0109475	11	-1.333	0.00371361	-0.03	13	-1.621	0.0435543
SPCC576.19c	1	360	16	-1.3394	0.0267911	11	-0.663	0.034657	0.33	11	-1.3134	0.0199985
SPCC1450.10c	2	1617	73	-1.3384	0.0335763	11	-1.972	0.0138342	-1.58	16	-1.3334	0.02673
sid1:SPAC9G1.09	2	1416	68	-1.3351	0.00549383	11	-1.4176	0.00568886	-0.43	20	-1.182	0.00164208
klp8:SPAC144.14	2	1536	71	-1.3335	0.0142195	11	-1.0717	0.00222281	-0.36	17	-1.3102	0.0450545
SPAC3G9.01:nsk1	1	1389	63	-1.3313	0.0346372	11	-1.4283	0.0395774	-0.19	12	-1.2115	0.073934
gda1:SPAC824.08:gdp1	1	1671	76	-1.3177	0.010432	11	-1.3352	0.0382012	-1.12	20	-1.4446	0.00300274
SPAC2C4.06c	3	1368	61	-1.3146	0.00479215	11	-1.4457	0.00821468	-1.1	15	-1.2067	0.0907211
SPBC16D10.06	1	1227	57	-1.3137	0.00893291	11	-0.7053	0.0199661	-1.24	15	-1.4537	0.0135582
SPBC1198.07c	2	1524	68	-1.312	0.0272298	11	-1.2948	0.00862726	-1.14	17	-1.3717	0.00123314
SPBC25H2.04c:tim22	1	528	23	-1.3087	0.00224174	11	-1.3107	0.00968068	-1.29	18	-1.3842	0.0163759
sen1:SPAC6G9.10c	1	5064	234	-1.2957	0.0633375	11	-0.6243	0.0889676	-1.43	16	-1.1275	0.0872351
ctr4:SPCC1393.10	1	870	40	-1.2956	0.124614	11	-1.1826	0.123426		0
SPBC336.02	2	924	42	-1.2908	0.0272301	11	-1.3712	0.00598729		14	-1.3004	0.0142433
etd1:SPAC1006.08	2	1176	52	-1.2904	0.00953407	11	-1.1776	0.0103794	-1.34	16	-1.2557	0.0318025
SPBC2A9.10	2	807	35	-1.2902	0.00388115	11	-1.4309	0.00245117		0
SPAC1F12.05	1	1134	53	-1.2744	0.070244	11	-1.2363	0.00289119	-0.44	17	-1.368	0.0563038
git3:SPCC1753.02c	1	1401	65	-1.2734	0.0167134	11	-1.1943	0.0343199	-1.2	17	-1.176	0.00742135
SPBC28E12.04	1	1071	48	-1.2654	0.102448	11	-1.5653	0.00431633	-0.02	8	-1.148	0.152295
SPAPB24D3.02c	1	1632	74	-1.2608	0.00563066	11	-1.1914	0.003061	-0.29	11	-1.231	0.00041445
ppk25:SPBC32C12.03c	1	1272	58	-1.254	0.0073177	11	-1.1444	0.00687453	-1.13	15	-1.5322	0.00188727
slx8:SPBC3D6.11c	1	810	37	-1.2478	0.061498	11	-1.2738	0.0219107	-0.22	20	-1.2304	0.0605796
dus3:SPAC16.04	2	1854	85	-1.2474	0.00823104	11	-0.8129	0.00661356	-1.69	21	-1.2371	0.00089727
rbp28:SPAC2C4.11c	2	726	32	-1.2443	0.0334637	11	-1.2879	0.0210595	-1.13	16	-1.3946	0.0327222
krp1:krp:SPAC22E12.09c	1	2130	99	-1.2422	0.0210507	11	-1.2267	0.0308684		15	-1.3562	0.0100461
SPAPB1E7.04c	1	3711	170	-1.2336	0.0916657	11	-0.9316	0.0754872	-3.04	17	-1.192	0.108353
SPBC1734.01c:SPBC337.17c:esf1	1	2049	95	-1.2304	0.0139706	11	-1.196	0.0521771	-1.56	16	-1.294	0.033891
fip1:SPAC1F7.07c	1	1194	56	-1.2271	0.0366727	11	-1.161	0.0472402	1.11	17	-1.2335	0.0474095
SPBC27B12.09c	1	834	39	-1.2212	0.0397381	11	-1.057	0.0266792	-1.28	14	-1.2754	0.050562
alp7:mia1:SPAC890.02c	1	1425	65	-1.2158	0.0574627	11	-0.9822	0.036352	-0.39	22	-1.0458	0.029066
isp5:SPAC1039.09	1	1743	81	-1.2123	0.00972846	11	-0.8784	0.0427386	-0.16	7	-1.2161	0.0360757
SPCPB1C11.04c:SPCC576.01c	1	1242	58	-1.211	0.0123859	11	-0.9034	0.00979115	0.4	6	-1.1502	0.0900566
SPBC3H7.12:rav2	1	864	39	-1.2086	0.017249	11	-1.2893	0.0593914	-0.68	12	-1.1558	0.00231513
laf2:SPCC1682.13	1	819	36	-1.2081	0.033055	11	-1.2123	0.00533876	-1.76	14	-1.2522	0.01544
SPCC4F11.04c	1	1038	49	-1.2054	0.0381446	11	-1.2715	0.0144971	1.15	30	-1.2702	0.0113953
SPBC16E9.14c:zrg17	1	1161	54	-1.2025	0.0759074	11	-1.3198	0.0597578	-0.64	18	-1.2839	0.0742906
SPAC6G9.15c	1	1497	69	-1.2017	0.0333761	11	-1.2629	0.00451713	-0.09	13	-1.3435	0.0206895
SPAC17H9.04c	1	1815	85	-1.1881	0.0241369	11	-1.017	0.0165517	-1.82	18	-1.2365	0.0347575
SPBC19C2.13c:ctu2	1	1101	51	-1.1861	0.0203235	11	-1.5153	0.00374821	-0.98	21	-1.2338	0.0340032
SPBC1539.08:arf6	5	555	20	-1.1837	0.0366356	9	-1.6652	0.00559737		0
trk1:sptrk:SPAC3F10.02c	1	2526	115	-1.1826	0.0502667	11	-1.1223	0.0506252	-0.45	19	-1.2999	0.0236802
elg1:SPBC947.11c	3	2763	126	-1.1824	0.115385	11	-1.3133	0.00043387	-0.52	20	-1.1245	0.122613
suv3:SPAC637.11:pah1:rpm2	1	1944	91	-1.1823	0.0199841	11	-1.0695	0.0581841	-0.65	13	-1.2662	0.0151551
SPCC306.02c	2	516	21	-1.1815	0.011488	10	-1.5157	0.0268063	-1.36	16	-1.2801	0.0408327
SPBC902.03	1	543	24	-1.1815	0.0443307	11	-1.4167	0.00155554	-0.73	12	-1.2089	0.0340963
cdc18:SPBC14C8.07c	1	1734	82	-1.1775	0.106804	11	-1.1358	0.0472222	0.22	15	-1.3814	0.178491
SPBC2A9.13	2	147	4	-1.1714	0.106061	9	-0.293	0.128526	-0.71	12	-0.6646	0.0348001
SPAC806.01:SPAC24B11.13:hem3	1	1011	47	-1.1711	0.00530202	11	-1.0548	0.013823	-2.33	18	-1.0803	0.0108623
spk1:SPAC31G5.09c	1	1119	50	-1.1704	0.0550993	11	-0.9874	0.0333176	-1.41	28	-1.1746	0.0974951
orc5:SPBC646.14c	3	1368	58	-1.1688	0.0428474	11	-1.3121	0.0294229	-0.55	17	-1.1032	0.0145942
SPBC3H7.14:mug176	1	1221	56	-1.1674	0.00383114	11	-1.2725	0.0227593	-0.35	20	-1.2368	0.0179176
SPBC19C7.05	1	453	21	-1.1673	0.0613159	11	-1.3236	0.0119246	-0.45	14	-1.1847	0.0588794
spo12:SPAC3F10.15c	1	273	11	-1.1668	0.0332821	11	-1.469	0.0281496	-1.03	9	-1.1674	0.0816771
SPCC16C4.05	3	606	24	-1.1656	0.0493194	9	-1.6701	0.00922117	-0.84	10	-1.2888	0.0250362
SPBC24C6.10c	3	1125	48	-1.1612	0.0237602	11	-1.7832	0.0458359	-0.36	16	-1.3622	0.0513132
SPBC17A3.06	1	993	45	-1.1594	0.0140281	11	-1.4792	0.00663667	-0.97	12	-1.3261	0.0362864
SPAC31G5.02	3	699	30	-1.154	0.0071251	8	-1.3229	0.00283907	-1.3	16	-1.3871	0.0251127
adg1:SPAPJ760.03c	1	501	23	-1.1519	0.00044652	11	-1.1184	0.0277706	-2.23	13	-1.2199	0.0022176
SPAC664.08c	4	1359	61	-1.1461	0.0211963	11	-1.8245	0.0690151	-1.49	20	-1.2625	0.0332134
bdp1:SPCC1919.14c	4	1524	67	-1.1461	0.0129984	10	-1.258	0.00031246	-0.68	13	-1.5009	0.0419245
map3:SPAC3F10.10c	1	1098	49	-1.1445	0.0137051	11	-0.5419	0.0106836	-0.28	31	-0.8723	0.0660316
SPBC947.04	1	2922	83	-1.143	0.0304932	11	-0.7323	0.0447044	-1.55	7	-0.6614	0.0439941
SPBC2D10.19c	3	318	13	-1.1417	0.0233814	7	-1.8484	0.0209925	-1.36	15	-0.8855	0.126674
SPCC11E10.09c:SPCC188.01c	3	1437	66	-1.1397	0.0480314	10	-0.8464	0.0405063	-0.36	15	-1.1865	0.0760569
SPAC1039.08	1	813	38	-1.1381	0.0692955	11	-1.1083	0.0520378	-0.1	17	-1.3093	0.04525
srw1:ste9:SPAC144.13c	1	1671	78	-1.1358	0.0282709	11	-0.9688	0.0164646		17	-1.1126	0.0707789
SPAC1039.05c:klf1	6	2346	105	-1.1302	0.0434085	11	-0.7026	0.0150915	0.24	21	-1.4519	0.00362319
SPCPB1C11.03	1	1713	80	-1.1249	0.00084431	11	-0.9541	0.0269598	1.16	15	-1.2772	0.0393842
SPBC16C6.12c	1	1413	64	-1.1246	0.00643624	11	-1.128	0.0542053	-1.55	21	-1.1396	0.0078132
rpc11:SPAC22A12.05	1	330	15	-1.1246	0.0091914	11	-1.0909	0.0597654	-1.66	9	-1.0829	0.0801908
SPAC3F10.16c	2	1851	86	-1.1219	0.0115982	11	-0.9387	0.00327101	-1.46	17	-1.2207	0.00532804
SPAC683.02c:SPAC694.01c	1	657	28	-1.1215	0.0714331	11	-1.6598	0.00867465	-2.46	14	-1.0773	0.068562
chs2:SPBC1709.01:SPBC1734.17	2	2781	129	-1.1183	0.0393815	11	-1.4339	0.040035	-0.8	21	-1.3559	0.00295213
mbx1:SPBC19G7.06	4	1374	61	-1.1165	0.0456295	11	-1.3342	0.0318447	-0.83	16	-1.0381	0.0371334
SPAC13G6.10c:asl1	1	1593	74	-1.1164	0.0146091	11	-0.6954	0.043575	-1.77	19	-1.2636	0.00478001
trf1:SPBC19G7.13	1	1458	67	-1.1135	0.0253344	11	-1.1648	0.0269477	-0.54	16	-1.4459	0.0520169
dis1:SPCC736.14	2	2649	122	-1.1117	0.00911669	11	-0.6061	0.0775646	-0.58	15	-1.2204	0.0317252
sfi1:SPBC8D2.05c	2	2523	117	-1.1059	0.0339189	11	-0.9359	0.0581933	-0.44	17	-0.5637	0.0700384
SPBC19G7.04	3	1089	46	-1.104	0.0503466	11	-1.5285	0.00348328	-1.8	19	-1.159	0.0697558
SPAC4G9.20c	2	909	39	-1.1022	0.0776309	11	-1.1704	0.00879461	-0.7	16	-1.1941	0.0500504
gef3:SPBC29A3.17	2	1578	72	-1.101	0.0431173	10	-0.9361	0.0257764	-0.59	16	-0.9928	0.0131811
mcm6:mis5:SPBC211.04c	1	2679	126	-1.1007	0.00382165	11	-0.9538	0.00972412		14	-0.919	0.0366698
isa1:SPCC645.03c	2	573	25	-1.0987	0.0220882	11	-1.3781	0.0350665	-1.5	11	-1.0217	0.0226043
SPCC736.06	1	1836	85	-1.0951	0.110641	11	-0.9746	0.0903593	-0.52	18	-1.2484	0.0739146
SPAC19A8.07c	1	870	40	-1.0926	0.0049937	11	-1.2411	0.00052887	-1.76	21	-1.1405	0.0505888
SPCC1682.12c:ubp16	1	1374	62	-1.0801	0.0412095	11	-0.9971	0.0201871	-1.02	20	-1.1547	0.022708
SPBC9B6.07	4	654	25	-1.0779	0.0456958	9	-1.3936	0.0135657	-1.66	28	-0.8921	0.0617957
SPAC11E3.13c:gas5	1	1533	70	-1.0769	0.0420265	11	-0.8419	0.094981	-2.04	20	-1.2017	0.0632216
SPCC790.03	3	747	32	-1.0726	0.0243988	10	-1.3602	0.00653688	-1.21	11	-1.1537	0.0571007
mcm2:cdc19:nda1:SPBC4.04c	2	2493	115	-1.072	0.00845675	11	-0.9326	0.0130968	-0.38	35	-1.1496	0.0244456
SPBC21H7.03c	1	1392	66	-1.0686	0.0446402	11	-1.0827	0.0365184	-0.55	14	-1.1927	0.0147738
SPAC824.04	1	1026	48	-1.0681	0.0217345	11	-1.0928	0.0169072	-0.23	16	-1.0137	0.0280194
SPBC365.18:SPBC29A10.02:spo5:mrb1:mug12	3	1704	77	-1.0674	0.0689664	11	-0.3703	0.0185498		0
cdc11:SPCC1739.11c	1	3138	146	-1.0645	0.0499566	11	-0.7801	0.00052178	-0.47	18	-1.0889	0.0579248
SPAC328.05	6	1407	60	-1.0609	0.0183947	10	-1.0751	0.0187837	-0.23	10	-1.2853	0.0778381
SPBC16G5.09	3	1533	68	-1.0593	0.0009663	11	-1.1469	0.00477464	-0.7	20	-1.3564	0.00278659
ipk1:SPCC4B3.10c	2	1923	86	-1.0587	0.00715579	11	-0.8931	0.0735039	-0.33	15	-1.1249	0.0414245
SPAC9E9.05	1	942	42	-1.0583	0.132825	11	-1.2086	0.014028	-0.44	16	-1.1994	0.166504
SPBC18E5.03c:sim4	2	834	35	-1.0576	0.00435739	11	-1.5867	0.0244808	-0.55	18	-1.1201	0.0126131
SPCC553.01c:SPCC736.01c	1	2148	97	-1.0558	0.0340293	11	-1.0241	0.00030355	-0.16	13	-1.1759	0.00135542
SPBC24C6.02	2	1821	81	-1.0537	0.0384251	11	-1.1527	0.0129855	-1.39	14	-1.2226	0.0167213
thi1:ntf1:SPAC1486.10:SPAC6G10.01	1	2328	108	-1.0526	0.00644616	11	-0.7141	0.0277168		21	-1.0543	0.0138897
SPAC3G9.05	3	1980	90	-1.0496	0.00295292	11	-0.8272	0.0730411	-0.48	19	-0.7721	0.00021408
SPAC890.05	1	855	37	-1.0493	0.105613	11	-1.042	0.0692772	-1.83	16	-1.0744	0.0812626
SPAC343.19:SPAC824.01	1	1875	86	-1.0488	0.00487795	11	-0.9668	0.0353819	0.04	13	-1.1042	0.00430955
rpl703:rpl7:SPAC664.06	2	750	32	-1.0458	0.0662402	11	-0.7179	0.00786941	-1.79	16	-1.0635	0.0104722
gln1:SPAC23H4.06	1	1080	51	-1.0446	0.0302251	11	-0.52	0.0446834	-2.72	13	-0.9734	0.0119424
cid12:SPCC663.12	1	1011	46	-1.0434	0.0361062	10	-1.0369	0.0461179	-0.56	22	-1.2374	0.0495392
SPBC2G2.14	1	1602	75	-1.0428	0.0273622	11	-1.0246	0.00605123	-0.38	16	-1.1892	0.0270507
SPCC285.05	1	1047	48	-1.0425	0.00055582	11	-1.0382	0.0128395	-0.48	14	-0.6128	0.139301
myp2:myo3:SPAC4A8.05c	1	6315	294	-1.0421	0.0306869	11	-0.6313	0.0810913		28	-0.9948	0.0148213
pek1:skh1:mkk1:SPBC543.07	1	1092	49	-1.0375	0.00402265	11	-0.954	0.00653985		13	-0.9034	0.029414
SPAC823.08c	1	1398	66	-1.0365	0.0294666	11	-1.1484	0.0196689	-1.45	15	-1.1584	0.00237807
SPCC330.18:SPCC320.11c	3	543	22	-1.0359	0.00023858	11	-1.1508	0.0179581	-2.08	16	-1.0896	0.00195941
SPCC1494.07	1	4509	209	-1.0354	0.0251062	11	-0.5109	0.0915105	-0.79	20	-1.2313	0.00783027
sda1:SPBC106.14c	1	2160	99	-1.0348	0.0310168	11	-1.0429	0.0281187	-2.26	18	-0.8431	0.0125789
SPAC26A3.06	3	807	34	-1.0343	0.00388676	11	-1.1105	0.037284	-1.4	20	-1.0965	0.0148287
SPBPB10D8.01	1	1659	76	-1.0327	0.0114824	11	-0.5757	0.0920234	-0.46	17	-0.875	0.0365875
SPBC3H7.05c	1	1074	50	-1.0319	0.0256142	11	-0.9147	0.0304232	0.05	20	-1.0394	0.0805976
SPBC1861.01c:SPBC56F2.13:cnp3	4	1932	86	-1.0307	0.0443561	11	-1.0368	0.063737	-0.97	14	-0.9801	0.0381804
pop2:sud1:SPAC4D7.03	1	2112	100	-1.0301	0.0633969	11	-0.6721	0.069444		19	-0.7897	0.0393528
din1:SPAC19D5.06c	1	1059	49	-1.0298	0.0320358	11	-1.1291	0.0165188	-0.94	13	-1.1362	0.0652848
SPBC1711.07	1	1443	67	-1.0281	0.00053672	11	-0.9838	0.0224449	-1.87	13	-1.2655	0.0158641
SPBC2G5.03:ctu1	1	1008	48	-1.028	0.0887624	11	-1.2862	0.0202259	-1.64	17	-0.7686	0.181931
SPAC9E9.09c	1	1512	70	-1.0279	0.0101106	11	-0.3045	0.00390314	0.53	13	-0.9889	0.00481007
SPCC757.06	3	351	12	-1.0256	0.100111	10	-0.4768	0.0224374		0
SPAP14E8.02	2	1701	78	-1.0251	0.0511846	10	-0.8094	0.00890794	-1.01	13	-0.991	0.070457
SPBC14C8.11c	1	411	17	-1.0243	0.0034548	11	-0.5925	0.127481	-0.74	13	-0.9703	0.0109174
epe1:SPCC622.16c	1	2847	136	-1.0204	0.0524325	11	-0.4674	0.116774	0.06	17	-1.3154	0.0725565
hut1:SPBC839.11c	1	969	45	-1.0201	0.0609292	11	-1.2755	0.00261527	-1.2	20	-1.0176	0.0982512
SPAC8E11.10	1	768	35	-1.0147	0.0269495	11	-0.564	0.0015243	-3.57	16	-1.0971	0.0329345
SPAC5D6.02c:mug165	1	903	41	-1.0143	0.00831342	11	-1.1426	0.00287481	-0.2	18	-1.0931	0.0276289
prh1:SPAC2G11.11c	3	2160	98	-1.0103	0.0204441	10	-1.0074	0.103867	-1.59	15	-0.8116	0.0781076
SPAPB1A10.06c	2	3552	164	-1.0073	0.0285815	11	-0.6251	0.0267952	-0.93	13	-0.6625	0.154436
mis13:SPBC409.09c:cnl1	1	990	44	-1.0068	0.0602084	11	-1.2812	0.0375007	0.3	19	-0.9942	0.0362083
sec73:sec7c:SPAC19A8.01c:SPAC23H3.01	1	3249	151	-1.0041	0.0532254	11	-1.0742	0.00142913	-0.12	17	-0.9284	0.0274196
SPBC725.12:mug118	3	426	17	-1.0012	0.0647131	10	-0.8317	0.0199422	-0.38	11	-0.9696	0.236097
SPCC24B10.15	1	1389	65	-0.9969	0.0471829	11	-1.075	0.00798615	-0.73	20	-1.1299	0.0255878
top3:SPBC16G5.12c	6	1869	78	-0.9964	0.0281128	11	-0.8681	0.0218146	-0.53	22	-0.8897	0.0685089
SPBC1604.09c	2	783	33	-0.9949	0.0460399	11	-1.5225	0.0143868	-1.27	12	-1.1408	0.0112981
SPAC8F11.06:brr6:brl1	1	894	41	-0.9947	0.0539666	11	-1.1612	0.00867122	-0.66	17	-0.9609	0.0858264
rsp1:SPBC11B10.05c	1	1485	67	-0.9939	0.0138311	11	-1.0702	0.0374419	-0.43	18	-0.9239	0.0765322
mbx2:pvg4:SPBC317.01	1	1119	53	-0.989	0.0685714	11	-0.2676	0.117683	0.01	17	-1.0375	0.0859493
dbp8:SPBC543.06c	3	1362	61	-0.9878	0.0177396	11	-1.0549	0.0142907	-1.33	15	-0.8437	0.0783107
SPCC1494.10:SPCC70.01:adn3	1	2895	135	-0.987	0.0239162	11	-0.7863	0.00147177	-0.42	13	-0.9592	0.0330659
gpi13:SPBC27B12.06	1	2757	128	-0.9865	0.0848842	11	-0.7222	0.0430891	-1.14	20	-1.2619	0.121327
SPBC18H10.20c	1	1086	49	-0.9859	0.0443928	11	-0.8832	0.00236711	-1.36	20	-1.0958	0.0426906
peg1:SPAC3G9.12:cls1	3	4389	204	-0.9842	0.0103767	11	-0.598	0.017555	-0.33	22	-1.3667	0.045672
rax2:SPAC6F6.06c	1	3468	163	-0.9826	0.00335588	11	-0.788	0.0442781	-0.76	16	-1.3048	0.0138908
SPAC4F10.09c	1	2583	117	-0.9806	0.0212207	11	-0.686	0.0489169	0.66	19	-1.142	0.0489424
fta2:SPAC1783.03:sma2	1	1056	49	-0.9787	0.25406	11	-1.5726	0.00715502	-0.17	15	-0.9713	0.134819
pvg3:SPBC1921.06c:mug49	1	1137	53	-0.9778	0.0359565	11	-1.2198	0.00611709	-0.29	19	-0.9972	0.00798331
SPAC18B11.06	1	984	44	-0.9766	0.0231552	11	-0.9571	0.00434758	-1.45	19	-1.0566	0.0016266
SPAC24C9.11	4	2328	104	-0.9753	0.0104126	11	-0.9362	0.0756244	-1.06	19	-1.1501	0.0143095
vps28:SPAC1B3.07c	1	747	34	-0.9751	0.110583	11	-1.2318	0.0721046	-0.12	19	-1.0214	0.0725787
SPCC18.08	1	1596	74	-0.9741	0.00236878	11	-0.8658	0.0098203	-0.39	21	-0.9998	0.0295775
SPAC926.02	2	1332	60	-0.9737	0.011496	11	-0.8053	0.125352	-0.97	19	-1.0077	0.0272962
pku70:SPCC126.02c	6	1824	77	-0.9734	0.0231451	11	-0.7077	0.0389667	-0.59	13	-1.1406	0.00664722
SPCC63.16:SPCC16A11.02:utp13	2	2334	108	-0.9721	0.0520741	11	-0.754	0.00736194	-1.29	16	-0.8006	0.00283488
SPBC56F2.07c	1	2430	113	-0.9706	0.00498701	11	-0.3727	0.0712252	-0.75	14	-0.9351	0.0146927
SPAC1556.05c	4	336	13	-0.9673	0.058958	9	-0.7056	0.0619058	-2.17	13	-0.81	0.0738322
cfh4:chr1:SPBC3E7.12c	1	1371	63	-0.9667	0.00928296	11	-0.9565	0.0226274	-0.88	21	-0.9891	0.0134439
SPAPB1E7.05:gde1	1	3231	150	-0.9654	0.00165253	11	-0.7753	0.0179909		0
plo1:SPAC23C11.16	1	2052	95	-0.9623	0.0600362	11	-0.829	0.072075	-0.74	15	-0.8615	0.0213586
SPBC3D6.12	1	2769	130	-0.9601	0.0106984	11	-0.8025	0.00408846	-1.43	21	-1.2251	0.00135812
SPCC613.07	1	1038	46	-0.9557	0.0672415	11	-1.354	0.0124509	-0.76	18	-0.9665	0.0134201
SPAC869.10c	1	1659	76	-0.9548	0.0621867	11	-0.7139	0.0915851		0
mcm7:SPBC25D12.03c	1	2283	106	-0.9546	0.0195811	11	-0.6413	0.00902311	-0.34	19	-0.9997	0.0230108
pho4:SPBC428.03c	1	1392	65	-0.9545	0.0398364	11	-1.0339	0.00020086	-1.89	14	-1.0831	0.0363001
SPAC23D3.01:pdp3	1	1224	55	-0.9535	0.0662658	11	-1.1583	0.0323699		0
clr4:SPBC428.08c	1	1473	67	-0.9522	0.0453279	11	-0.9157	0.0552837	0	12	-1.2114	0.0249983
drs1:SPAC30D11.03:ddx27	3	2265	100	-0.9514	0.0152681	9	-0.7701	0.00715585	-1.52	24	-0.9113	0.01492
gpi1:SPBC30D10.11	1	1962	90	-0.9449	0.00461191	11	-0.6425	0.0271897	-0.75	16	-0.9453	0.106229
SPCC1223.04c:mug76:set11	2	1146	52	-0.9447	0.0371894	11	-0.8207	0.0283142	-0.89	17	-1.09	0.100827
pcp1:SPAC6G9.06c	1	3627	172	-0.9401	0.0213128	11	-0.674	0.00049546	0.15	13	-1.0055	0.129968
cdc45:sna41:goa1:SPAC17D4.02	2	1917	86	-0.9383	0.0324736	11	-1.1489	0.0286563	-0.75	10	-1.0764	0.0144586
SPBC1773.11c:mug89	1	1191	55	-0.9349	0.0888678	11	-1.0663	0.00244309	-0.6	13	-0.8954	0.0174023
SPCC16A11.04	1	3033	141	-0.9342	0.0530058	11	-0.4871	0.0682341	-0.14	13	-1.0582	0.0929548
SPAC890.09:SPAC22E12.01	2	1125	49	-0.9279	0.0616594	11	-1.1321	0.0230246	-0.84	16	-0.9563	0.123605
rrp46:SPBC115.01c	2	681	31	-0.9252	0.00637571	11	-1.3241	0.0138693		0
SPBC428.17c:wpl1	3	1809	81	-0.9225	0.00360161	10	-1.0977	0.00888292	-0.15	12	-0.9768	0.00519862
rga5:SPBC17F3.01c:SPBC557.01	1	1086	49	-0.9176	0.019223	11	-1.3442	0.0646737	-0.8	11	-0.8778	0.0188454
SPAPB18E9.06c:SPAPB15E9.01c	1	3111	101	-0.9167	0.0706504	11	-0.4676	0.0260858	-1.32	6	-0.7539	0.0175638
ste6:SPCC1450.17:SPCC1442.01	1	2736	127	-0.9129	0.0933555	11	-0.7442	0.108612	-0.72	13	-1.0036	0.129881
SPAPB15E9.02c	1	567	20	-0.9125	0.0461125	11	-0.3562	0.0464725	-0.32	13	-0.8656	0.0589678
rmi1:SPAC26A3.03c	1	708	32	-0.9118	0.0236149	11	-0.9954	0.103044	-1.25	20	-0.7795	0.0149263
clr2:SPAC1B3.17	1	1614	76	-0.9094	0.0432954	11	-0.6146	0.00256334	-0.13	17	-1.1093	0.0450989
SPAP27G11.14c	1	2070	95	-0.9069	0.0337885	11	-1.2242	0.024754	-0.39	19	-0.7935	0.0211633
spc7:SPCC1020.02	1	4095	191	-0.9043	0.0778276	11	-1.2228	0.0127521	-0.34	22	-1.0058	0.00500839
SPBC12D12.05c	2	1281	59	-0.9031	0.0280298	11	-1.0542	0.0230064	-0.8	15	-1.0522	0.0319733
SPAC1486.09	2	1167	53	-0.903	0.029137	11	-0.8372	0.0101613	-1.8	14	-1.0864	0.00530567
SPAC4G8.07c	5	1584	71	-0.9015	0.0259762	11	-1.1249	0.0645904	-2.07	17	-1.1352	0.0299766
SPAC4F10.16c	2	4104	190	-0.9001	0.0165388	10	-0.3683	0.21975	0.62	13	-0.8701	0.027848
SPAC12B10.15c	1	444	20	-0.8969	0.074075	11	-1.0531	0.0211857	-0.6	16	-0.9556	0.00316865
SPCC74.04	1	1674	79	-0.8962	0.0802443	11	-0.5424	0.120356	-0.74	15	-0.7453	0.169977
SPAC869.05c	1	2523	118	-0.8935	0.0389451	11	-0.3786	0.15612	-1.44	13	-0.7971	0.0869426
bub1:SPCC1322.12c	1	3135	147	-0.8929	0.0162642	11	-0.6471	0.00880481	-0.37	14	-0.739	0.0200443
SPAC4A8.07c	3	1377	61	-0.8926	0.0418166	11	-0.7917	0.0044514	-0.68	18	-0.6959	0.0480342
nop9:SPAC6G9.02c	1	1968	91	-0.8924	0.0516967	11	-0.4421	0.037731	-1.42	18	-0.9625	0.0672923
SPBC691.04	1	1608	73	-0.8915	0.044218	11	-1.0027	0.0216071	-0.87	15	-0.9593	0.00540022
SPBC8D2.15	2	1113	49	-0.8912	0.00985739	11	-0.9678	0.0263273	-1.05	13	-0.7544	0.0223222
SPAC19B12.11c	2	375	14	-0.8911	0.0152574	10	-0.9707	0.0385134	-1.87	6	-0.8005	0.00170701
SPCC24B10.04	1	600	26	-0.8908	0.0638118	11	-0.8732	0.00372883	-0.68	18	-1.0199	0.0605891
ppk3:SPAC15A10.13	7	1914	77	-0.8905	0.0828274	10	-0.7026	0.148827	-0.63	18	-0.9868	0.0348454
chr3:SPAC24B11.10c:cfh1	1	2799	129	-0.8899	0.0485982	11	-0.944	0.0186532	-0.59	14	-0.784	0.0281859
apl3:SPBC691.03c	1	2637	125	-0.8892	0.0158887	11	-0.7251	0.0482885		20	-1.1117	0.00984821
SPBC1604.18c	3	1350	57	-0.8884	0.0157036	11	-1.4966	0.0670133	-0.18	17	-1.1644	0.030322
SPAP8A3.13c	1	1644	76	-0.8845	0.0853706	11	-0.5988	0.018584	-0.81	19	-0.9378	0.0548931
upf1:SPAC16C9.06c	1	2778	132	-0.8839	0.0015687	11	-0.5521	0.00799352	-0.6	20	-1.1727	0.00603373
SPAC2E1P5.05	1	1575	74	-0.8837	0.00829896	11	-1.155	0.026745	-1.75	16	-0.9281	0.0405986
cut7:SPAC25G10.07c	1	3258	151	-0.8826	0.0683106	11	-0.6219	0.089588	-0.27	14	-1.1004	0.0511807
SPBC4F6.14	1	2025	93	-0.8821	0.0262364	11	-0.9241	0.0562921	-1.69	13	-0.9205	0.0671074
SPBC4F6.07c	4	1947	89	-0.8811	0.00147297	11	-0.8051	0.0959953	-1.31	16	-1.0387	0.0321293
ppk2:SPAC12B10.14c	2	1998	93	-0.8798	0.0763889	11	-0.7513	0.0518717	-0.34	20	-0.7937	0.0596352
ski6:SPAC3G9.10c	3	729	32	-0.8788	0.00865114	11	-1.0998	0.0187291	-1.34	12	-0.8709	0.063214
cdc21:mcm4:SPCC16A11.17:SPCC24B10.01	1	2736	128	-0.8753	0.0660632	11	-1.2777	0.0172902		32	-0.8954	0.0494935
SPAC3F10.06c	2	1362	62	-0.8753	0.120336	11	-1.0525	0.0114318	-0.81	14	-0.765	0.0228703
cnd1:SPBC776.13	3	3477	161	-0.8727	0.0493803	11	-0.4724	0.0202627	-0.52	13	-0.4261	0.0904203
SPBC16E9.10c	4	2340	104	-0.8715	0.0184628	11	-0.7637	0.015255	-1.57	15	-0.8427	0.0150793
SPCC4G3.11:mug154	1	951	44	-0.871	0.119563	11	-1.435	0.0110222	-0.11	13	-0.9309	0.13446
psk1:SPCC4G3.08	1	1311	60	-0.8687	0.0287946	11	-0.979	0.00419133	-0.17	14	-0.7881	0.0289857
SPBC13G1.09	2	1350	61	-0.8686	0.0239405	10	-0.9734	0.00624201	-1.08	20	-1.0161	0.0995887
SPAC25B8.05	1	1353	61	-0.8674	0.0240215	11	-0.9277	0.00062633	-1.1	18	-0.7769	0.0552417
SPAC6B12.14c	1	465	21	-0.8672	0.0224778	11	-1.3935	0.0280878	-0.2	14	-0.9527	0.0181451
SPAC1952.02	3	609	24	-0.8665	0.00860463	9	-1.0456	0.00913203	-1.12	12	-0.7922	0.0546059
mug184:SPBC1773.09c	3	1656	73	-0.8664	0.0433623	11	-0.6838	0.0118172	-0.16	12	-0.785	0.105244
SPCC191.08	1	405	18	-0.8622	0.120567	11	-1.0255	0.00842604	-1.52	12	-0.8428	0.0968441
SPAC1093.05	1	2208	103	-0.8613	0.0122173	11	-0.7207	0.0734419	-1.29	20	-0.7353	0.0376403
SPBP26C9.03c:fet4	1	1755	81	-0.8608	0.11399	11	-0.528	0.0960137	0.01	7	-1.1416	0.242902
SPCC5E4.10c	2	306	12	-0.8604	0.0566846	9	-0.8046	0.00632382	-0.03	16	-0.8116	0.0806307
pso2:SPAC56F8.17c:SPAC22A12.01c	1	1683	78	-0.8588	0.028197	11	-0.6652	0.00747034	-0.36	20	-0.6089	0.105112
SPCC1223.09	1	891	41	-0.8579	0.0391178	11	-0.8553	0.0312877	0.53	14	-0.8138	0.0455558
SPAC3G6.11	3	2535	115	-0.8569	0.028231	11	-0.5661	0.0167468	-0.55	14	-1.0934	0.0568811
SPBC725.05c	1	1458	68	-0.8552	0.0154267	11	-0.8063	0.0266507	0.36	17	-1.1114	0.0338273
SPAC11E3.11c	1	2829	131	-0.855	0.0701275	11	-0.6132	0.0402219	-0.21	14	-0.8929	0.241521
SPBC530.13	5	978	41	-0.8516	0.0342401	10	-0.9409	0.00514731	-0.34	17	-0.6694	0.00611136
mam3:SPAP11E10.02c:SPAPB1A10.01c	1	3249	113	-0.8485	0.152696	11	-0.837	0.0264358		0
SPCC5E4.08:SPCC16C4.19	1	555	25	-0.8483	0.128857	11	-0.9216	0.0340264	-0.65	14	-0.9121	0.102693
SPAC1805.10	1	1584	74	-0.8483	0.0992339	11	-0.5635	0.0243504	0	20	-1.0026	0.0176553
fkbp39:SPBC1347.02	1	1086	48	-0.8465	0.0258468	11	-0.7267	0.0445095	-2.91	15	-0.865	0.0135007
aah3:SPCC63.02c	1	1695	79	-0.8435	0.0186168	11	-0.5645	0.0109618	-1.24	14	-1.0267	0.0124928
orc4:orp4:SPBP23A10.13	1	2919	137	-0.8433	0.0360898	11	-0.4705	0.021959	-0.03	21	-0.5504	0.0438088
SPAC1039.03	1	1026	47	-0.8413	0.0464593	11	-0.8227	0.0205924	0.01	16	-0.9389	0.00759691
SPBC3D6.01:SPBC31A8.02	1	359	15	-0.8404	0.168074	11	-0.1174	0.0077589	-0.62	11	-0.8174	0.112099
top2:ptr11:SPBC1A4.03c	2	4458	205	-0.8398	0.0846668	11	-0.4857	0.125582	-0.81	12	-0.9522	0.11651
dfp1:rad35:him1:SPCC550.13	1	1638	77	-0.8395	0.0115967	11	-0.7482	0.00832259		15	-0.8118	0.0141629
SPBC1A4.07c	2	1311	61	-0.8389	0.00197352	11	-0.9092	0.00536376	-1.09	16	-0.7636	0.00236214
SPAC4D7.04c	4	795	34	-0.8383	0.0505282	11	-0.8975	0.00518259	-0.64	27	-0.7364	0.00502755
SPAC26F1.08c	2	2934	134	-0.8375	0.00676682	11	-0.3901	0.0589003	-0.01	14	-1.1588	0.00598402
SPBC1711.16	1	1551	72	-0.8368	0.0171607	11	-0.6077	0.00869233		0
esf2:SPBC28E12.05:SPBC3H7.17c	1	1005	48	-0.8356	0.0659916	11	-1.0471	0.0541555	-0.94	15	-1.1429	0.0303748
SPAC13G6.08	1	1608	75	-0.8338	0.00279581	11	-1.4751	0.0137188	-0.46	18	-1.0492	0.00709215
SPBC21H7.04:dbp7	1	2130	98	-0.8325	0.0156276	11	-1.1721	0.0052336		0
SPCC895.06	3	2283	102	-0.8323	0.00932845	10	-0.6603	0.0579748	-1.61	14	-0.9553	0.00790151
spb1:SPAC1687.11	4	2409	109	-0.8318	0.0233831	11	-0.6862	0.0673676	-1.58	13	-0.9881	0.0375553
fin1:SPAC19E9.02	3	2169	102	-0.8311	0.0643622	11	-0.7012	0.0375748	-0.83	18	-0.9785	0.0594891
SPAC664.13	1	354	15	-0.8309	0.171141	10	-0.9388	0.0383465	0.29	11	-0.8332	0.156115
pol1:swi7:polA:SPAC3H5.06c	2	4218	198	-0.8308	0.0140596	11	-0.5854	0.0222912		17	-0.7196	0.0284304
SPCC1753.06c:SPCC162.12:tco89	2	1356	62	-0.8298	0.0521459	11	-0.5695	0.0178996	-0.42	13	-0.8311	0.0234602
sdc1:SPCC18.11c	2	330	14	-0.8291	0.0392365	10	-0.7266	0.0348857		14	-0.7333	0.00962774
SPCC18.05c	4	1509	68	-0.8287	0.00503657	11	-0.4858	0.0812552	-0.92	15	-0.8556	0.0332169
ccr1:SPBC365.17:SPBC29A10.01	1	2037	95	-0.8277	0.0566164	11	-0.5627	0.042074	-0.14	18	-0.6467	0.229441
SPAC8F11.04	2	1122	50	-0.8275	0.0118801	11	-0.8707	0.0232928	-1.78	16	-0.9211	0.0169827
SPAC1F3.01:SPAC3H8.11:rrp6	2	2334	106	-0.8272	0.0663593	11	-0.6218	0.127904	-1.34	16	-1.0549	0.0363874
rik1:SPCC11E10.08	1	3123	145	-0.8252	0.0853365	11	-0.6311	0.0300808	-0.33	12	-0.6156	0.0829348
moc3:SPAC821.07c	1	1494	69	-0.8241	0.0544007	11	-0.7109	0.00298693	-0.24	21	-0.6451	0.150625
SPAC823.13c	1	954	43	-0.8238	0.00476604	11	-0.8372	0.00354565	-0.59	16	-0.8721	0.0390285
SPBC839.14c	2	717	31	-0.8235	0.0188624	11	-0.7614	0.0572456	-0.63	14	-0.9254	0.015304
SPBC32H8.04c	2	579	25	-0.8231	0.0164846	11	-1.1171	0.0022966	-0.69	15	-0.7688	0.0158629
pot1:SPAC26H5.06	3	1668	74	-0.8225	0.0608124	11	-0.5856	0.192008	-0.44	16	-0.7865	0.0472687
gcn5:SPAC1952.05	1	1365	62	-0.8216	0.0467399	11	-0.8498	0.00820695	-0.48	15	-0.8508	0.0722963
SPAP8A3.11c	2	1260	58	-0.8207	0.0304371	11	-0.8697	0.0554533	-0.89	15	-0.831	0.00766856
SPAP7G5.03	2	2112	97	-0.8184	0.153397	11	-0.4988	0.125835	-0.18	16	-0.8603	0.180219
mik1:SPBC660.14	2	1746	77	-0.818	0.0979856	11	-0.7661	0.0817227	-0.92	14	-0.9273	0.120332
SPCC825.04c	1	615	27	-0.8173	0.11866	11	-0.5839	0.108026	-0.54	16	-0.8989	0.104373
pof8:SPAC17G6.17	1	1209	57	-0.8167	0.00909522	11	-0.7858	0.0162147	0.25	7	-0.9134	0.00424372
SPCC285.14	5	3453	156	-0.8158	0.0204212	11	-0.1921	0.334968	-0.38	21	-0.773	0.0537138
SPCC1393.07c:mug4	2	2538	116	-0.8119	0.120533	11	-0.5064	0.0591059		0
SPCC1450.03	1	723	31	-0.8115	0.0168604	11	-1.1359	0.0424051	-1.79	14	-0.8857	0.030817
SPCC1020.09:gnr1	1	1200	56	-0.8112	0.131779	11	-1.037	0.112509	-0.8	16	-0.6657	0.170378
SPCC1259.11c:gyp2	1	2163	103	-0.8108	0.0420337	11	-0.9377	0.00376439	-0.28	17	-0.8123	0.0251781
SPCC550.08	1	744	34	-0.8082	0.00258018	10	-0.8712	0.0036154	-0.1	12	-0.8644	0.00831121
SPBC776.17	1	765	34	-0.8062	0.0931766	11	-0.9223	0.00939734	-1.37	14	-1.0272	0.0591927
nse3:SPCC645.04	1	987	47	-0.8061	0.0358816	11	-0.9008	0.0434867	-0.3	14	-0.895	0.00417791
SPAC1565.03	1	501	22	-0.8053	0.169667	10	-1.2332	0.0508512	0.04	14	-0.6469	0.312475
ulp1:SPBC19G7.09	1	1707	77	-0.8048	0.0856847	11	-0.7549	0.0362934	-0.64	19	-0.8436	0.0873835
msh6:SPCC285.16c	2	3765	174	-0.8043	0.0095291	11	-0.7213	0.0191622	-0.54	16	-0.9558	0.013692
rpl2403:rpl24-3:SPAC22E12.13c	3	579	25	-0.8032	0.0413111	10	-0.9325	0.0127341	-1.71	17	-0.8257	0.0229592
SPCC1620.13	1	849	40	-0.8026	8.806e-05	11	-1.0396	0.014685	-0.49	18	-0.8674	0.0583137
SPAC1039.01	1	1704	80	-0.8025	0.0566595	11	-0.4211	0.163546	-0.57	26	-0.9743	0.126476
SPAC12G12.02:SPAC630.01c	4	552	21	-0.8022	0.0218191	11	-1.2224	0.00113246	-1.39	13	-0.8611	0.017531
ade9:SPBC2G2.08	2	2910	134	-0.8022	0.0123853	11	-0.5974	0.0378242	-1.11	15	-0.7351	0.0159365
mac1:SPAC13G7.04c	1	2271	107	-0.8004	0.0692552	11	-0.6908	0.0140584	-1.17	21	-0.8415	0.0245251
ecm33:SPAC1705.03c:SPAC23H4.19	1	1266	59	-0.7991	0.0378831	11	-0.4682	0.0750425	-1.98	17	-0.9866	0.0709463
meu1:SPAC1556.06:SPAC1556.06.1	2	2331	94	-0.7984	0.0658063	11	-0.001	0.989276		17	-0.6962	0.133563
mrc1:SPAC694.06c	1	3060	144	-0.7975	0.00294138	11	-0.6828	0.0849437	-0.36	13	-0.7469	0.00889685
map4:SPBC21D10.06c	1	2847	122	-0.7971	0.0507222	11	-0.5846	0.0333847	-0.18	20	-1.1815	0.0785189
SPBC13G1.05	4	1950	84	-0.7966	0.0523303	10	-0.7554	0.0171255	0.1	13	-0.6619	0.0805087
SPBC32H8.09	3	1452	64	-0.7955	0.0600748	11	-0.7791	0.0369656	-0.69	14	-0.5877	0.106013
spc19:SPCC1223.15c	3	459	19	-0.7929	0.0633087	0				0
rpc34:SPCC290.02	2	906	42	-0.7922	0.0765778	11	-1.0687	0.0109166	-1.19	17	-0.6197	0.031005
SPCC23B6.06:SPCC1322.01:rpm1:par1	1	2874	132	-0.7919	0.0958115	11	-0.6723	0.00479785	-0.41	19	-1.0588	0.0957698
SPAC17H9.08	1	981	43	-0.7918	0.00398796	11	-0.5778	0.00429624		0
SPBC16G5.17	1	1683	75	-0.7913	0.0817869	11	-0.6032	0.0861513	-0.35	17	-0.9114	0.0905624
SPCC18B5.13:SPCC14G10.02	2	4707	218	-0.7912	0.0126953	11	-0.456	0.0786935	-0.87	19	-0.3689	0.176356
mal2:SPAC25B8.14	1	912	42	-0.7885	0.0761007	11	-1.1794	0.0155282	-0.08	18	-0.9292	0.0369417
fft1:SPAC20G8.08c	5	2835	125	-0.7875	0.0433158	11	-0.6667	0.00101654	-1.03	19	-1.0756	0.0436116
SPAC1805.14	1	1359	64	-0.7874	0.020689	11	-0.9146	0.0233511	-0.27	20	-0.6363	0.0234336
SPCC777.11	1	387	17	-0.7851	0.0275503	11	-1.0616	0.0377847	-0.46	10	-0.8798	0.00641346
SPBC1347.08c	1	882	39	-0.7841	0.00277215	11	-0.7459	0.0391307	-0.24	12	-0.9387	0.0174225
bir1:cut17:pbh1:SPCC962.02c:SPCP31B10.10c	2	2994	139	-0.7841	0.100465	11	-0.463	0.0601491	-0.21	19	-0.8827	0.0540506
cdc25:sal2:SPAC24H6.05	1	1791	83	-0.7838	0.0336267	11	-0.5086	0.0691607	-0.7	15	-0.838	0.124414
mam4:SPAC10F6.12c	1	711	32	-0.783	0.0102936	11	-0.9941	0.00115528	-1.51	14	-0.9743	0.0083982
ddb1:SPAC17H9.10c	1	3219	152	-0.7823	0.0316565	11	-0.3533	0.0348153	-0.07	13	-0.7599	0.0747878
SPAC6C3.06c	4	3102	139	-0.7814	0.00858548	10	-0.7351	0.00685077	-0.5	11	-0.847	0.043431
mcp1:SPAC1687.10	2	1986	89	-0.7813	0.0378231	11	-0.8945	0.0111048	-0.81	14	-0.952	0.0895941
mis3:SPBC25B2.05	1	984	43	-0.781	0.0121955	11	-1.1022	0.050758	-1.8	15	-0.7958	0.0452791
cki3:SPAC1805.05	4	1320	59	-0.7801	0.022979	11	-0.7742	0.00206587	-1.03	17	-0.6814	0.00906151
SPBC887.08	2	375	16	-0.7797	0.0138531	10	-1.039	0.00533046	-1.11	13	-0.7652	0.0127864
clr1:SPBC2D10.17	1	3717	178	-0.7778	0.00991351	11	-0.5614	0.0237049	-0.31	17	-0.7965	0.0339917
SPAC25B8.03	1	1551	72	-0.7777	0.0199472	11	-0.6203	0.113365	-0.21	16	-0.9169	0.0326849
SPAC1B2.03c	2	1005	46	-0.777	0.03479	11	-0.7233	0.00093238	-2.08	12	-0.816	0.0680603
ynd1:SPCC11E10.05c	1	1719	79	-0.7752	0.0607571	11	-0.9504	0.00180261	-0.63	16	-0.973	0.0201867
cwf5:ecm2:SPCC550.02c	3	1065	45	-0.7739	0.0173137	10	-0.7882	0.077232		17	-0.7626	0.0521853
SPBC83.18c	2	819	35	-0.7721	0.128715	11	-1.2284	0.00140676	-1.08	13	-0.9925	0.116204
dbr1:SPAC17A5.02c	5	1437	62	-0.7712	0.00579306	10	-0.4685	0.0486123	-0.79	13	-1.0303	0.00149029
azr1:SPAC1556.03	3	900	38	-0.7708	0.0262463	10	-1.0068	0.0226554	-0.97	12	-0.9898	0.137623
SPCC962.05:ast1	2	1560	70	-0.7704	0.0264749	11	-0.6357	0.0167285	-0.5	20	-0.8834	0.0179247
SPAC823.04	2	684	27	-0.7677	0.0561374	9	-1.1666	0.0684222	-1.58	10	-0.6747	0.174135
ppk32:SPBP23A10.10	2	2250	101	-0.7676	0.0169185	11	-0.5686	0.0118949	-0.84	20	-0.7454	0.00561468
SPBC25B2.08	1	378	17	-0.7675	0.0389681	11	-1.4506	0.0194238	0.03	14	-0.672	0.0474159
ppk1:SPAC140.05:SPAC110.01	1	3072	139	-0.766	0.0585379	11	-1.1143	0.00908085	-0.75	13	-0.9041	0.0925366
sfp1:SPAC16.05c	1	1329	62	-0.7647	0.0086318	11	-1.0541	0.024573	-1.19	17	-0.8199	0.00699885
trm11:SPBC16D10.02	5	1410	63	-0.7647	0.121621	8	-0.6959	0.0115443	-1.27	15	-0.8009	0.107609
SPCC18.15	2	933	42	-0.764	0.00119373	11	-1.1364	0.0398484	-0.56	16	-0.8299	0.0334749
SPCC4G3.09c:gyp3	1	1908	90	-0.7627	0.0606309	11	-0.6945	0.0203297	-0.22	21	-0.7861	0.0317261
SPAC1834.10c	2	537	22	-0.7625	0.0137807	10	-0.9806	0.0097214	-0.29	10	-0.6703	0.0695979
SPBC29A3.06	2	1560	72	-0.7625	0.0097245	11	-0.6469	0.0080846	-1.65	12	-0.9148	0.0151912
mak16:SPAC222.06	2	909	40	-0.7617	0.00493704	11	-0.7793	0.00358074	-1.49	15	-0.7237	0.0121094
SPBC1683.05	1	1680	78	-0.76	0.0127519	11	-0.4931	0.0534685	-0.52	15	-1.032	0.0392881
SPAC607.02c	3	696	26	-0.757	0.0667168	10	-1.16	0.097843	-0.95	12	-0.9738	0.0249098
SPAC1565.05	1	2322	106	-0.7564	0.0528955	11	-0.8371	0.0792672	-1.42	10	-0.4637	0.0359801
nse1:SPCC550.05	2	699	32	-0.756	0.0157838	11	-1.2585	0.0252455	-0.56	14	-0.6363	0.164269
gpi2:SPCC550.04c	4	975	40	-0.7558	0.0351185	9	-0.9483	0.0115325	-0.49	19	-0.8601	0.0075594
mto1:mbo1:mod20:SPCC417.07c	1	3348	158	-0.7557	0.0208656	11	-0.4039	0.0673283	-0.49	20	-0.8974	0.152673
dad3:SPAC14C4.16	2	261	9	-0.7554	0.0607099	10	-0.8663	0.0250344		0
rpl3402:rpl34-2:rpl34:SPCC1322.15	1	336	15	-0.7542	0.0811622	11	-0.3048	0.0042141	-0.58	11	-0.7307	0.0904836
SPAC1039.07c	1	1347	62	-0.7541	0.0740576	11	-0.5879	0.0128017	0.15	12	-0.9195	0.153932
SPCC1393.04:fta4:sma4	2	702	31	-0.7535	0.154145	10	-0.7055	0.063983	-0.13	14	-0.7023	0.211517
SPAC3F10.05c:mug113	1	981	44	-0.7533	0.00642596	11	-0.8925	0.0203636	-0.6	20	-0.8221	0.00253514
dna2:SPBC16D10.04c	4	4197	191	-0.753	0.039314	11	-0.3842	0.0307503	0	24	-0.8431	0.03288
wtf25:SPCC1919.06c	5	750	10	-0.7522	0.0477076	8	-0.726	0.0838265		0
byr3:SPAC13D6.02c	1	540	24	-0.7518	0.011255	10	-0.4962	0.0615955	-1.49	14	-0.7733	0.00883891
pex1:SPCC553.03	2	2814	128	-0.7516	0.0321	11	-0.8056	0.0410722	-0.51	14	-0.2396	0.297013
elf1:SPAC3C7.08c	1	3174	146	-0.7513	0.00244707	11	-0.413	0.125578	-1.4	20	-0.9814	0.00761176
prp3:SPAC30.06:SPAC29E6.02	5	1629	71	-0.7497	0.0303162	11	-1.1629	0.00654193	-0.34	20	-0.7859	0.0243803
SPAC23H4.15	1	2352	109	-0.7489	0.0157872	11	-0.6577	0.0601435	-1.73	17	-0.7886	0.00690578
ssn6:SPBC23E6.09	1	3309	156	-0.7486	0.0377189	11	-0.3501	0.156669	-1.2	21	-0.8444	0.0700663
SPBC4F6.12:pxl1	2	1317	61	-0.7476	0.0979277	11	-0.8339	0.0573026	-1.99	13	-0.5077	0.149256
SPBC8D2.17	2	987	45	-0.7439	0.0234466	11	-0.9132	0.0412791	-0.8	20	-0.8821	0.0326053
dpb4:SPBC3D6.09	3	633	27	-0.7428	0.0958258	10	-0.7634	0.0169482	-0.38	11	-0.7324	0.0477201
dsk1:SPBC530.14c	1	1635	75	-0.7408	0.00952586	11	-0.567	0.0142055	-0.27	13	-0.7803	0.00531747
scd2:ral3:SPAC22H10.07	2	1611	73	-0.74	0.0499464	11	-0.3915	0.0367696		14	-0.8556	0.0471923
SPBPB8B6.05c	1	1071	7	-0.7394	0.0589269	11	-0.581	0.014044		0
SPAC6F6.03c	2	1614	71	-0.7393	0.0167117	11	-0.9518	0.0120502	-1.27	20	-0.5555	0.0149198
gpi14:SPBC13E7.05	2	2448	111	-0.7393	0.0091023	11	-0.5906	0.0291127	-0.07	21	-0.2196	0.561542
SPAC824.02	1	3429	161	-0.7388	0.0212791	11	-0.3565	0.0668753	-0.27	12	-0.4917	0.111887
SPAC4F8.04	1	921	39	-0.738	0.00394806	11	-1.2787	0.00731796	-1.41	18	-0.8097	0.0266151
SPAC144.01	2	339	12	-0.7368	0.110522	10	-0.9954	0.0203798	-0.93	11	-0.4866	0.0594255
SPBC336.11	1	1527	71	-0.7365	0.0266093	11	-0.7224	0.00133985	-0.23	13	-0.878	0.0417409
SPBC1703.03c	2	1995	94	-0.7365	0.0131811	11	-0.503	0.0437828	-1.09	15	-0.8077	0.0154908
SPCC330.09	1	1905	89	-0.7351	0.0224517	11	-0.7361	0.015082	-1.64	18	-0.8278	0.0737487
SPAC11H11.03c	4	621	26	-0.7336	0.0507215	10	-0.9026	0.0241593	-0.58	11	-0.7637	0.175366
SPBC1A4.09	1	2043	94	-0.733	0.0300601	11	-0.6129	0.0426491	-0.46	15	-0.6248	0.0769298
SPBC27.04	1	3159	148	-0.7328	0.112032	10	-0.4617	0.045128	-2.13	21	-0.9359	0.0514524
SPAC4F10.06	1	1167	52	-0.7316	0.0136512	11	-0.8808	0.0265197	-1.3	15	-0.6836	0.0351884
pof13:SPBC1271.01c	1	1191	54	-0.7304	0.0105861	11	-0.5636	0.0893601	-0.17	17	-0.8144	0.0598059
set5:SPCC1739.05	1	960	44	-0.729	0.0632334	11	-1.1191	0.00278645	-1.09	12	-0.7762	0.0382645
exg1:SPBC1105.05	1	1224	56	-0.7281	0.015742	10	-0.4293	0.0571251	-2.46	15	-0.8928	0.0476579
nrd1:msa2:SPAC2F7.11	1	1590	74	-0.7273	0.0313377	11	-0.7352	0.135713	-1.55	16	-0.911	0.0276157
elp3:SPAC29A4.20	2	1635	74	-0.727	0.00527232	11	-0.5708	0.0253743	-1.12	21	-0.8836	0.0202959
SPBC19C2.10	2	1506	66	-0.7263	0.0214196	11	-0.8272	0.0278632	-0.98	16	-1.063	0.0501216
SPBC215.06c	1	537	24	-0.7239	0.0354291	11	-1.1187	0.00491727	-2	18	-0.8043	0.00335013
mis15:SPBP22H7.09c	3	1230	53	-0.7236	0.0104963	10	-1.1266	0.0044217	-0.33	13	-0.4773	0.38325
SPBP22H7.04	1	768	34	-0.723	0.0677315	11	-0.7265	0.0319841	-0.3	15	-0.8154	0.102397
SPCC4F11.05	2	243	8	-0.7223	0.0900583	8	-0.7566	0.0456031	0.23	9	-1.0287	0.0232984
myh1:myh:SPAC26A3.02	3	1386	61	-0.7219	0.00785394	11	-0.9559	0.0506916	-0.5	13	-0.6244	0.121237
fta1:SPAC4F10.12:sma1	1	843	39	-0.7209	0.074094	11	-0.6152	0.0585312	-0.1	16	-0.6026	0.0620901
SPBC11G11.03	2	726	31	-0.72	0.0848841	11	-0.5227	0.0265702	-1.78	14	-0.6617	0.020233
SPBC32H8.08c	3	1266	56	-0.7193	0.0320066	11	-0.8337	0.0191624	-0.43	16	-0.842	0.0708618
SPAC11G7.05c	1	957	44	-0.7189	0.00127854	11	-0.8636	0.0203481	-0.29	16	-0.7686	0.0491481
SPCC1223.13	1	2892	136	-0.7183	0.0553166	11	-0.6092	0.0487909	0.54	17	-0.8449	0.0236999
byr4:SPAC222.10c	1	1998	92	-0.7173	0.0552471	11	-0.4718	0.0181942	-0.12	17	-0.7053	0.258439
SPAC343.13	3	1581	70	-0.7172	0.0938296	11	-0.8325	0.00873145	-0.55	14	-0.817	0.0491515
SPBC18H10.19	1	924	42	-0.7166	0.0490105	11	-1.0029	0.00317378	-0.06	18	-0.875	0.0621392
SPCC1020.05	1	1530	69	-0.7164	0.0361563	11	-0.2538	0.0160936	0.11	14	-0.7962	0.0722564
SPAC959.03c	1	1563	73	-0.7163	0.00256499	11	-0.77	0.00591888	-1.1	10	-0.5914	0.0458649
SPBP4H10.22c:SPBC1703.01c	2	654	27	-0.7147	0.039014	10	-0.7693	0.00633006	-0.65	11	-0.6977	0.104483
SPBC725.18c:SPBC651.01c:nog1	4	1929	88	-0.713	0.0448691	11	-0.4212	0.0457043	-1.86	17	-0.7094	0.00281108
gaf1:SPCC1902.01:SPCC417.01c	1	2568	120	-0.7124	0.0274172	11	-0.4199	0.147592	-0.55	10	-0.7605	0.0298744
gms1:SPCC1795.03	2	1062	47	-0.7116	0.0585983	11	-0.9011	0.0328753	-0.47	20	-0.7436	0.0163641
klp3:krp1:SPAC1834.07	5	1665	73	-0.7112	0.0051996	11	-0.7954	0.0156292		13	-0.8454	0.024106
SPCC737.03c	1	1848	83	-0.7097	0.042825	11	-0.7664	0.00435395	-0.3	20	-0.7533	0.0912689
SPAP8A3.14c	1	2034	93	-0.7094	0.0477839	11	-0.803	0.00580623	-0.2	15	-0.6895	0.249551
grn1:SPBC26H8.08c	2	1413	67	-0.7072	0.0372154	11	-0.4335	0.00798401	-0.99	21	-0.8298	0.0177108
SPCC1919.13c	2	849	38	-0.7066	0.0461295	11	-1.0223	0.00156629	-1.09	14	-0.7269	0.10033
apc15:SPBC83.04	2	411	17	-0.7058	0.0202666	10	-1.0315	0.102027	-0.81	9	-0.8655	0.0270417
SPBC651.04	1	714	31	-0.7055	0.0264651	11	-1.3669	0.00454558	-0.92	19	-0.7019	0.021861
gpi10:SPCC16A11.06c	1	1521	72	-0.7047	0.0295316	11	-0.5866	0.00166002	-0.15	17	-0.7295	0.0280551
SPBC18E5.08	1	561	25	-0.7044	0.00524791	11	-1.1128	0.156586	-0.51	16	-0.8927	0.0160931
SPCC191.03c	1	354	15	-0.7043	0.137812	11	-0.9911	0.0138093	-1.28	10	-0.6824	0.0799375
apn1:SPCC622.17	2	1029	45	-0.7043	0.115299	11	-0.7223	0.0281841	-0.06	23	-0.6872	0.161922
dot2:SPBC651.05c	2	759	34	-0.7038	0.0310572	11	-0.6518	0.0834922	-0.31	14	-0.8158	0.00776296
rps1401:rps14-1:rps14:SPAC3H5.05c	1	420	14	-0.7035	0.25745	11	-0.9105	0.0425074	-1.22	12	-0.7252	0.243747
map2:SPCC1795.06	1	606	21	-0.7024	0.178382	11	-0.3232	0.228614	-0.15	5	-0.4334	0.281731
SPCC965.12	1	1251	58	-0.7017	0.0512967	11	-0.6978	0.0464936	0.21	7	-1.1352	0.00423853
atg12:apg12:SPAC1783.06c	3	399	16	-0.6989	0.0926069	10	-0.682	0.167199	-0.26	19	-0.5654	0.0989317
apc14:omt1:SPAC27D7.05c	1	324	14	-0.6988	0.0158597	11	-0.941	0.0672429	-0.62	10	-0.7735	0.0333226
SPAC24B11.08c	1	1173	55	-0.6987	0.069234	11	-0.7364	0.00068137	-0.3	18	-0.8976	0.0582037
SPBP8B7.20c	1	1827	84	-0.6969	0.0112833	11	-0.6668	0.0366652	-2.09	16	-0.7461	0.0410852
SPCC1494.01:SPCC965.15	2	966	43	-0.6969	0.0491821	11	-0.5844	0.035033	-0.1	12	-0.9137	0.00490515
SPBC1539.11c:SPBC1289.01c:chr4:cfh3	1	1902	88	-0.6964	0.0202731	11	-0.5689	0.0328664	-0.83	17	-0.7314	0.0266023
sfr1:dds20:mug13:SPBC28F2.07	1	900	41	-0.6952	0.0417414	11	-0.7856	0.0355749	-0.17	14	-0.5661	0.131987
wis1:spc2:smf2:SPBC409.07c	1	1818	84	-0.6941	0.0661661	11	-0.5549	0.0802296		11	-0.7838	0.00869543
SPCP31B10.05:tdp1	1	1611	73	-0.6921	0.0951936	10	-0.4266	0.0707109	-0.24	12	-0.8701	0.0758935
SPBC17G9.13c	1	954	44	-0.692	0.123356	11	-0.9257	0.0494066	-0.72	20	-0.8199	0.108435
SPAC23A1.16c	1	594	26	-0.6915	0.0503809	11	-0.6043	0.140815	0.01	13	-0.8402	0.08958
SPAC1399.05c	2	1590	72	-0.6901	0.00293589	11	-0.423	0.0942072	0.35	15	-0.7298	0.019339
rum1:SPBC32F12.09	1	693	33	-0.6896	0.0620667	11	-0.7824	0.00857889	-0.07	23	-0.7635	0.0173994
SPCC1450.07c	1	1047	48	-0.6893	0.0745601	11	-0.3955	0.0866801	1.74	15	-0.6781	0.129952
str1:SPBC4F6.09	1	1839	84	-0.6876	0.162354	11	-0.4294	0.200346	0.66	18	-0.799	0.177209
rpa49:rpa51:SPAC2F3.03c	1	1278	59	-0.6872	0.0191397	11	-0.6607	0.0217661	-1.79	15	-0.6577	0.0362861
SPBC30B4.03c:adn1	1	1176	55	-0.6868	0.0194912	11	-0.8178	0.0411274	-0.68	20	-0.8513	0.00969556
pfh1:pif1:SPBC887.14c	2	2418	110	-0.6864	0.0115196	11	-0.5509	0.0836403		14	-0.5182	0.0423306
cdc15:SPAC20G8.05c	4	2784	127	-0.6857	0.0325644	11	-0.4913	0.00907639	-1.47	15	-0.6831	0.0582322
nse5:SPBC651.10	1	1167	54	-0.6854	0.0295997	11	-0.5637	0.00665864	-0.09	16	-0.7992	0.0288327
SPBC16G5.06	1	693	32	-0.6836	0.110476	11	-1.0644	0.0389193	-0.22	17	-0.7698	0.134984
adg3:SPCC74.07c:SPCC18.01c	1	3396	158	-0.6831	0.0290943	11	-0.2789	0.0363385	-1.07	16	-0.3823	0.130439
SPBC16E9.18:SPBC1E8.01	1	1314	63	-0.6817	0.0380253	11	-0.4899	0.0285697	-0.3	15	-0.7838	0.105352
xlf1:nej1:SPCC24B10.14c:mug104	2	612	28	-0.6807	0.0546726	11	-0.3988	0.117219	0.2	14	-0.4882	0.20249
pex7:SPAC1834.12:SPAC17D4.01	3	927	41	-0.6798	0.066486	11	-0.6205	0.0299923	-0.53	20	-0.6837	0.126606
SPAC15A10.09c	1	867	40	-0.6783	0.0297488	11	-0.5968	0.067682	-0.88	21	-0.7722	0.0231754
SPAC2F3.14c	1	996	46	-0.6781	0.0241899	11	-0.8564	0.0342066	-0.16	16	-0.645	0.00836525
rrg1:uvi22:SPCC338.11c	1	912	42	-0.6765	0.012869	11	-0.6631	0.00483368	-1.07	16	-0.7384	0.0877425
mmd1:SPAC30C2.02	1	957	43	-0.6748	0.076734	11	-0.4687	0.0915315	-1.36	15	-0.7552	0.0455854
SPAC16E8.12c	3	636	26	-0.6737	0.0953646	11	-1.034	0.00622208	-0.42	18	-0.764	0.0313414
lsk1:SPAC2F3.15	4	1782	80	-0.6734	0.0587861	11	-0.3929	0.032485	-0.1	13	-0.3495	0.0839054
SPAC1687.02	2	816	36	-0.6728	0.0910834	10	-0.7584	0.0618431	0.03	16	-0.7569	0.00902521
SPAC4F10.21:SPAC19B12.01	1	2454	115	-0.6724	0.0389014	11	-1.355	0.0153397	-2.37	15	-0.8006	0.106953
rad17:SPAC14C4.13	3	1821	79	-0.6723	0.0716784	11	-0.8188	0.0434217	-0.36	12	-0.7932	0.0458345
SPAC3F10.17	2	1161	53	-0.6721	0.0098275	11	-0.6914	0.0004708	-0.29	7	-0.7293	0.0031236
ptc4:SPAC4A8.03c	1	1152	52	-0.6716	0.0757635	11	-0.6925	0.0668935	2.97	19	-0.6597	0.164935
hos2:hda1:SPAC3G9.07c:phd1	1	1305	59	-0.6715	0.102061	11	-0.4756	0.123462		14	-0.5323	0.0452833
pus1:SPCC126.03	3	1605	69	-0.6703	0.031711	10	-0.7102	0.0353614	-1.52	13	-0.8536	0.00617903
gap1:src1:sar1:SPBC646.12c	1	2301	109	-0.6695	0.0300415	11	-0.7795	0.0455895		20	-0.596	0.100898
dcc1:SPAC31A2.15c	3	1050	45	-0.6693	0.0284934	11	-0.6607	0.01097	-0.37	15	-0.5083	0.0754002
ndc80:ndc10:tid3:SPBC11C11.03	3	1875	86	-0.669	0.00390624	11	-0.5143	0.0286199	0.03	14	-0.7613	7.325e-05
SPBC1E8.03c	1	1434	65	-0.6686	0.108834	11	-0.7356	0.0309776	0.07	20	-0.6252	0.00552262
ash2:SPBC13G1.08c	1	1959	89	-0.668	0.0593226	11	-0.5968	0.052343	-0.55	15	-0.5987	0.133585
SPAC1783.09c:SPAC18G6.16c:SPAC1327.01c	1	2934	138	-0.6658	0.0398983	11	-0.5201	0.0362913	-0.46	46	-0.808	0.0490517
SPCC830.03	2	2211	104	-0.6657	0.00549751	11	-0.5204	0.0287106	-0.62	13	-0.7085	0.132498
SPBC4F6.13c	1	2211	103	-0.6656	0.0228147	11	-0.4958	0.0182921	-1.43	20	-0.853	0.00184485
SPAC1B3.19:SPAC1952.01	2	1227	55	-0.6648	0.0497479	11	-0.7921	0.0709968	-0.29	13	-0.8697	0.024889
SPBC14C8.13	1	756	30	-0.6644	0.0818804	11	-0.6862	0.0608701	-0.55	13	-0.5829	0.0464673
SPAC23C11.03	1	1797	82	-0.6641	0.0580953	11	-0.8639	0.0469307	-0.49	19	-0.811	0.0275143
mob2:SPCC970.04c	3	735	31	-0.6639	0.0943203	10	-1.1453	0.0106413	0.34	33	-0.6883	0.0595919
SPBC29B5.04c	1	1818	86	-0.6638	0.0128326	11	-0.8402	0.011117	-0.48	14	-0.9208	0.0555086
SPBP19A11.02c	1	735	32	-0.662	0.0219087	11	-0.7929	0.0208409	0.2	10	-0.6909	0.0684049
SPAC1687.19c	3	1215	54	-0.6618	0.0334364	10	-0.5195	0.00814323	-0.96	13	-0.8281	0.0128598
SPCC622.03c	1	399	17	-0.6612	0.220461	11	-0.5168	0.0408946	0.07	9	-0.6914	0.136768
SPCC417.10	1	1527	73	-0.6597	0.0889798	11	-0.4122	0.0253144	0.14	20	-0.752	0.0216885
SPAC16C9.03:nmd3	1	1497	69	-0.6594	0.0479856	11	-0.4789	0.0562754	-1.51	20	-0.6904	0.00561566
SPBC1709.09	1	735	33	-0.6593	0.0985849	11	-0.5588	0.0666154	0.24	18	-0.7415	0.12375
SPACUNK4.09	1	1020	48	-0.6575	0.0532338	11	-1.2572	0.110449	-1.95	13	-0.6091	0.0204292
SPAC57A7.06	2	2790	131	-0.6569	0.0624242	11	-0.5829	0.110537	-1.38	20	-0.7685	0.0430834
SPBC30B4.06c	1	2001	92	-0.6567	0.0216271	11	-0.5863	0.052484	-0.76	14	-0.5295	0.0786619
SPBC2A9.03	2	1281	59	-0.6565	0.0375314	11	-0.8532	0.00446323	-0.09	12	-0.7336	0.152307
SPAC806.02c	2	1827	83	-0.655	0.0358912	11	-0.4779	0.0104511	-0.81	15	-0.3971	0.143714
SPBP22H7.06	5	693	28	-0.6538	0.026183	11	-0.8299	0.00096669	-0.2	13	-0.7299	0.0309091
rgf2:SPAC1006.06	3	3477	163	-0.6535	0.0061416	11	-0.393	0.0335384	-0.25	22	-0.4306	0.0509775
SPCC2H8.05c:SPCC63.01c	1	654	29	-0.653	0.0437772	11	-0.9733	0.054097	-0.25	21	-0.6867	0.0415418
SPCC1672.07	2	2709	124	-0.6526	0.00713964	11	-0.5912	0.00446972	-1.52	15	-0.685	0.0434419
SPAC2F3.02	1	579	26	-0.6523	0.0651049	11	-0.8276	0.0458617	-0.72	17	-0.5996	0.132807
SPBC29A3.16:rrs1	1	501	22	-0.652	0.0220805	11	-0.6614	0.00371291	-1.79	12	-0.6714	0.037612
rsc9:SPBC1703.02	2	2343	108	-0.651	0.0272915	11	-0.6367	0.00897532	-0.52	18	-0.6301	0.0286551
SPAC2C4.12c	1	1086	50	-0.6504	0.0212784	11	-0.7939	0.0296007	-1.53	19	-0.6992	0.0925994
SPAC144.15c:cog1	1	2106	98	-0.6475	0.107253	11	-0.7926	0.00220928	-0.18	12	-0.4802	0.108234
SPAC926.08c	3	954	41	-0.6475	0.0747452	9	-0.6331	0.00594471	-1.83	14	-0.8232	0.064577
SPAC6F6.04c	1	1470	68	-0.6472	0.0739214	11	-0.4682	0.226833	-0.44	16	-0.595	0.0748122
rec11:SPCC4E9.01c:SPCC550.16c	9	2772	119	-0.6466	0.0175569	11	-0.2184	0.27289	-0.4	19	-0.6028	0.223737
SPBC887.09c	1	2661	125	-0.6465	0.101825	11	-0.2951	0.0699245	-0.22	18	-1.0236	0.053323
SPAC1002.18	1	1200	55	-0.6463	0.0592814	11	-0.4663	0.0159543	-0.94	14	-0.7764	0.0544688
SPBC1711.04	3	963	42	-0.6459	0.0856093	11	-0.4764	0.00118668	-1.4	13	-0.6847	0.0728389
rlp1:SPBC1685.11	1	1092	49	-0.6456	0.183295	11	-0.7913	0.0291439		0
SPCC736.08	2	1842	84	-0.6451	0.0153838	11	-0.5436	0.123618	-0.63	19	-0.6717	0.118826
SPAC29A4.13	1	708	32	-0.6444	0.0940129	11	-0.8759	0.00709304	0	20	-0.7593	0.140762
brc1:SPBC582.05c	3	2637	121	-0.6442	0.0953053	11	-0.4616	0.0768702	-0.37	21	-0.586	0.0331158
SPAC186.01	1	981	45	-0.644	0.132102	11	-0.7091	0.130551	-0.64	12	-0.6281	0.325639
hcn1:SPAC23C11.12	1	243	11	-0.6431	0.141883	11	-1.0705	0.0318462	0.06	10	-0.421	0.18475
SPBC337.10c	1	867	39	-0.642	0.016554	11	-0.8196	0.0416149	-0.18	15	-0.5801	0.0463583
SPAC1F7.02c	1	1737	79	-0.6419	0.0400105	11	-0.5523	0.0329935	-2.21	13	-0.7863	0.0454522
SPCC24B10.18	3	282	11	-0.6416	0.114465	9	-0.8815	0.0906077	-1.28	25	-0.3863	0.0199726
SPAC2G11.04	1	906	42	-0.6413	0.0659716	11	-0.7369	0.0142866	0	20	-0.5873	0.121929
SPBC11C11.05	1	855	40	-0.6403	0.0555542	11	-1.0593	0.00822897	-1.35	21	-0.7569	0.0151048
SPCC417.03	2	303	11	-0.6403	0.421118	10	-0.5381	0.195396	-0.53	12	-0.1657	0.421111
SPBC409.15	2	540	23	-0.6402	0.0121114	10	-0.845	0.0024078	-1.5	21	-0.6582	0.0262697
rqh1:hus2:rad12:rec9:SPAC2G11.12	1	3987	189	-0.6398	0.0421171	11	-0.449	0.0257424		14	-0.7075	0.0656387
dbp10:SPAC31A2.07c	2	2547	115	-0.6397	0.0574882	11	-0.5642	0.0273876	-1.22	17	-0.6837	0.0505876
SPCC576.06c	3	1338	59	-0.6393	0.0593791	10	-0.6868	0.0887886	-0.68	16	-0.8048	0.0166317
SPBC17D1.07c	7	2889	122	-0.6392	0.0147074	11	-0.4728	0.0121339	-0.52	16	-0.6822	0.185916
nat10:SPAC20G8.09c	3	3102	140	-0.6391	0.0195808	11	-0.501	0.0814375	-2.12	16	-0.7447	0.0546181
SPBC13A2.03	3	1320	58	-0.6382	0.00429933	11	-0.8667	0.00947426	-0.81	11	-0.9104	0.0083895
SPCC1919.08c:mrpl33	2	294	11	-0.6374	0.189449	8	-0.583	0.0955905	-0.25	7	-0.6792	0.187319
sfc3:SPBC336.07	1	4020	186	-0.6368	0.0416416	11	-0.5265	0.0219742	-0.24	17	-0.4911	0.153296
nup45:SPAC22G7.09c	6	1278	50	-0.6368	0.00094592	9	-0.4607	0.10922	0.09	15	-0.6542	0.0010459
SPCC1020.08	1	2067	95	-0.6366	0.0296465	11	-0.4839	0.0749951	-1.01	13	-0.6699	0.0243636
SPAC13G6.06c:gcv2	1	3054	144	-0.6365	0.00111168	11	-0.3932	0.00176839	-0.56	17	-0.5212	0.0303694
SPAC1142.04	1	2124	101	-0.6362	0.0392932	11	-0.4939	0.104573	-1.54	18	-0.7863	0.0275104
dea2:SPBC1198.02	1	1104	49	-0.636	0.130194	11	-0.8539	0.0543025	-1.69	20	-0.7359	0.110222
SPBC4C3.01:SPBC405.02c	1	1344	62	-0.636	0.0764495	11	-0.8287	0.0288626	-0.84	20	-0.6792	0.125876
nup186:SPCC290.03c	2	4944	232	-0.6353	0.0653834	11	-0.2706	0.0742524	-0.66	18	-0.2705	0.12907
cwf28:SPBC3B9.02c	1	1146	52	-0.6349	0.0637232	11	-0.4807	0.0252435	-0.28	17	-0.7444	0.0233782
trm12:SPAC4G8.06c	1	1257	57	-0.6343	0.0210142	11	-0.8128	0.0110481	-1.42	18	-0.6959	0.00655965
gpi16:SPBC1604.15	1	1638	73	-0.6328	0.223617	11	-0.6465	0.0715455	-0.16	12	-0.561	0.321508
SPCC4B3.08	1	657	30	-0.6318	0.0922713	11	-0.9306	0.0343477	-0.73	16	-0.7863	0.0713737
SPCC24B10.03	2	387	16	-0.6318	0.067272	11	-0.8376	0.0853487	-0.51	20	-0.4199	0.356727
SPBC713.04c	1	2565	119	-0.6314	0.00331338	11	-0.2864	0.0633874	-1.45	9	-0.7271	0.108769
rhp55:SPAC3C7.03c	2	1053	48	-0.6311	0.0709853	11	-0.7124	0.0215922	0.08	18	-0.5606	0.0474048
met9:met5:SPAC56F8.10	1	1812	85	-0.6304	0.00168869	11	-0.5394	0.0333622	-1.4	15	-0.9289	0.0518027
SPAC23A1.07	1	756	35	-0.63	0.0351973	11	-0.9283	0.0120636	-0.76	31	-0.9997	0.107917
sec2302:sec23-b:SPBC776.04	4	2298	102	-0.6294	0.0381953	11	-0.3489	0.108627	-0.48	11	-0.6389	0.00920422
SPAC9G1.01:SPAC3H1.14	1	588	27	-0.6283	0.080199	11	-0.8124	0.0658052	0.19	15	-0.7079	0.0614009
SPAC1527.03	1	1428	64	-0.628	0.00916121	11	-0.6503	0.0690804	-1.46	12	-0.718	0.0575377
hal4:sat4:ppk10:SPAC29A4.16	1	1911	89	-0.628	0.0452237	11	-0.3804	0.0133122	-0.6	15	-0.6556	0.0548116
SPBC119.16c	1	1347	62	-0.6272	0.0763109	11	-0.5989	0.0147114	-0.79	20	-0.8816	0.0487388
SPCC16C4.06c	2	1242	55	-0.6266	0.0323821	11	-0.8491	0.00250106	-0.71	17	-0.7424	0.106629
prp22:SPAC10F6.02c	2	3507	165	-0.6264	0.0227341	11	-0.2497	0.196017	-0.62	20	-0.4012	0.110104
SPBC1773.03c	1	1380	64	-0.6262	0.0557156	11	-0.4189	0.00807442	0.67	20	-0.7941	0.0156042
SPBC3F6.04c	2	2484	115	-0.6258	0.0060951	11	-0.5483	0.0282158	-1.82	13	-0.6627	0.0616693
gef2:SPAC31A2.16	4	3306	152	-0.6257	0.00305983	9	-0.3708	0.013587	-0.32	6	-0.3456	0.134217
SPCC613.08	3	978	42	-0.6249	0.142477	11	-0.6149	0.00301281	-1.48	15	-0.7454	0.166674
ulp2:SPAC17A5.07c	6	1959	88	-0.6238	0.0113859	11	-0.66	0.0176577	0.01	13	-0.9511	0.0441089
chs1:SPAC13G6.12c:SPAC24B11.01c	2	2580	115	-0.6233	0.110859	9	-0.2088	0.399088	0.76	27	-0.1547	0.077189
SPAPB1A10.15	3	819	34	-0.6231	0.102542	9	-1.0693	0.033839	-1	11	-0.811	0.0424101
SPBC17D11.09:SPBC17D1.01	3	1755	76	-0.6226	0.057362	11	-0.3115	0.0780286	0.09	14	-0.4411	0.196899
pop1:ste16:SPBC2G2.18:SPBC1718.01	1	2328	108	-0.622	0.0354771	11	-0.277	0.175319		0
SPAC16E8.08	2	810	36	-0.6217	0.133918	11	-0.986	0.0364517	-0.62	13	-0.7156	0.0953209
SPBC1773.15	1	1494	69	-0.6217	0.00556263	11	-0.4148	0.0473146	0.17	21	-0.7662	0.078759
SPBC947.07	1	702	31	-0.6216	0.0245418	11	-1.081	0.134676	-1.07	15	-0.7034	0.0214034
SPAC323.01c	2	1086	50	-0.6216	0.0727161	11	-0.7521	0.0574592	-0.5	23	-0.598	0.0486274
eta2:SPAC31G5.10	1	1710	78	-0.6212	0.0171146	10	-0.7825	0.0551901	-0.74	12	-0.9978	0.0602226
sak1:SPAC3G9.14	1	2301	108	-0.6209	0.040622	11	-0.4915	0.0360306	-0.65	19	-0.5852	0.0541734
SPAC17G6.02c:tco1	1	975	45	-0.6203	0.0975261	11	-0.523	0.0446895	0.02	19	-0.7115	0.147848
SPAC323.08	1	636	28	-0.6197	0.133973	11	-0.6629	0.0401816	-0.04	15	-0.5967	0.11
SPAC11D3.10	1	1305	62	-0.6185	0.114753	10	-0.5269	0.112063	0.15	25	-0.3592	0.23814
SPAC11D3.15	1	3954	183	-0.6183	0.0179099	11	-0.2132	0.25993	-0.13	23	-0.7911	0.0278575
SPBC3H7.04	1	663	31	-0.6182	0.0188533	11	-0.7362	0.0688348	-0.83	14	-0.6041	0.0575196
SPBC36.07:iki3	1	3762	174	-0.6176	0.0185571	11	-0.5788	0.0115739	-1.17	12	-0.7927	0.112756
hrp1:chd1:SPAC1783.05	1	4122	193	-0.6163	0.0746805	11	-0.1743	0.266529	-0.71	21	-0.456	0.119664
rpa34:SPBC11G11.05	1	756	32	-0.6158	0.134864	11	-0.9866	0.00038154	-2.04	13	-0.606	0.135374
SPAC11G7.01	1	1611	74	-0.6156	0.0605552	11	-1.0063	0.0221403	-1.01	14	-0.5376	0.0621115
SPAC11D3.05:mfs2	1	1641	72	-0.614	0.112616	11	-0.2649	0.413634	1.4	10	-0.7282	0.0630458
SPCC1259.08	1	1185	55	-0.6113	0.0252903	10	-0.6605	0.0447909	-0.23	18	-0.6021	0.0419038
SPBC19F5.05c:SPBC25D12.01c:ppp1	3	1824	80	-0.6092	0.049099	11	-0.464	0.0217144	-1.83	17	-0.6862	0.0169841
ppk5:SPAC16C9.07:SPAC2G11.01:mug189	1	2511	119	-0.609	0.0515706	11	-0.5131	0.0715999	-0.07	12	-0.8036	0.0280867
trs31:SPBC1718.05	4	630	24	-0.6081	0.302753	10	-0.7939	0.171273	-0.43	36	-0.4928	0.0335101
SPCC191.02c:SPCC417.14c	1	1989	91	-0.6076	0.0402461	11	-0.3098	0.0630231	-1.27	16	-0.6819	0.0695156
rpc19:rpa17:SPAPYUL23.01:SPAC1687.01	4	378	13	-0.6062	0.142204	8	-0.5782	0.0389038		22	-0.267	0.0561295
SPAC23C4.06c	1	984	44	-0.6061	0.121362	11	-0.4898	0.0597772	-1.46	20	-0.6643	0.126615
SPCC757.12	1	1878	88	-0.6051	0.00658005	11	-0.3277	0.0997167	-0.53	17	-0.7021	0.0823397
SPBC3B8.09	1	1794	84	-0.6042	0.00340465	11	-0.599	0.0632811	-1.48	18	-0.6791	0.0485821
SPCC1840.08c	1	1686	76	-0.6034	0.017834	11	-0.6738	0.0224877	-0.17	21	-0.6323	0.00309941
SPBC119.12	1	1206	56	-0.6028	0.0305478	11	-0.7515	0.0818768	-0.93	12	-0.5654	0.14298
pof3:SPCC338.16	1	1734	80	-0.6016	0.132051	11	-0.4451	0.16457	-0.17	12	-0.7878	0.111162
SPAC630.12	1	1269	60	-0.6015	0.0680707	11	-0.7793	0.0302069	0.1	19	-0.7849	0.00672962
SPCC18.02	1	1347	60	-0.6009	0.112133	11	-0.6521	0.00972165	-0.8	14	-0.8023	0.052979
SPAC631.03:SPAC20H4.01	1	2001	91	-0.6006	0.0316895	11	-0.4245	0.112187	-1.19	8	-0.6459	0.0614365
SPBC8D2.09c	2	336	13	-0.6004	0.121237	11	-1.2162	0.00459415	-0.44	14	-0.5473	0.168181
rpc31:SPBC839.12	1	633	29	-0.6002	0.185746	11	-1.0251	0.00236494	-1.01	14	-0.7354	0.111681
ppk16:SPAC890.03:mug92	4	2019	90	-0.6	0.0315703	11	-0.7267	0.0344477	0.07	13	-0.2428	0.463223
SPBC418.03c:SPBC16D10.01c	1	1011	46	-0.5996	0.0062096	11	-1.3593	0.00927725	-1.76	15	-0.8351	0.0634924
shq1:SPBC8D2.13	5	1356	59	-0.5991	0.0493905	11	-0.6001	0.036587	-0.55	22	-0.6865	0.038163
usp102:SPBC4B4.07c:mud1	3	750	32	-0.5983	0.0921937	11	-0.6877	0.017826	-0.82	10	-0.7809	0.0647539
set9:SPCC4B3.12	1	1326	63	-0.5982	0.00645249	11	-0.8069	0.00193646	-0.78	21	-0.7592	0.0008912
fur4:SPAC1399.03	1	1746	80	-0.598	0.0684196	11	-0.4377	0.0610101	-0.62	11	-0.3737	0.178036
SPBC4F6.05c	1	1155	53	-0.5976	0.0228465	11	-0.7871	0.0155392	-0.23	21	-0.655	0.11451
rnp24:SPAC3G6.04	1	1110	49	-0.5966	0.0103413	11	-1.243	0.0176921		0
SPAC2F7.16c	1	4110	192	-0.5964	0.0205548	11	-0.377	0.00509869	0.01	27	-0.7161	0.0492385
hht2:h3.2:SPBC8D2.04	1	411	16	-0.5958	0.0225898	11	-0.3614	0.0228533		0
SPCC338.03c	1	426	18	-0.5957	0.0782606	0				0
SPACUNK4.08	1	2382	111	-0.5938	0.00239136	11	-0.2528	0.0201807	-0.17	17	-0.1933	0.0457342
SPAPB2C8.02:SPAPB24D3.01	1	1785	84	-0.5937	0.0452266	10	-0.3366	0.15217	-0.56	14	-0.7579	0.0262818
pdp1:SPBC29A3.13	1	1080	49	-0.5934	0.108566	11	-0.6905	0.0178648	-0.37	17	-0.7583	0.161143
SPBC902.04	4	1770	78	-0.5924	0.0286038	11	-0.4404	0.00414793	-0.48	17	-0.6405	0.0104864
sap62:SPBC21C3.05	3	654	26	-0.591	0.0731695	10	-0.8348	0.00166385	-0.44	13	-0.606	0.0858247
SPBC19G7.07c	2	2064	96	-0.5908	0.0261828	11	-0.4213	0.0886583	-0.48	17	-0.5475	0.0423123
shk1:pak1:orb2:SPBC1604.14c	1	1977	90	-0.5906	0.0712698	11	-0.5607	0.0693967		20	-0.5803	0.168708
SPAC3F10.07c:mug91	1	519	23	-0.5901	0.195052	11	-0.6477	0.215775	-0.82	12	-0.6786	0.189546
SPCC777.03c	1	1191	55	-0.5901	0.0100185	11	-0.6459	0.0840288	0.03	16	-0.4974	0.086849
rad22:SPAC30D11.10	1	1410	65	-0.5893	0.0143656	11	-0.7845	0.065512	0.38	21	-0.5364	0.0503853
png1:SPAC3G9.08	1	852	40	-0.5864	0.00932456	11	-0.6999	0.021502	-0.91	16	-0.5554	0.108998
mug174:SPCC1682.03c	2	1881	85	-0.5849	0.0265615	11	-0.6891	0.00588806	0.06	18	-0.5684	0.141215
SPAC29B12.14c	1	1746	82	-0.5846	0.04506	11	-0.3444	0.0995246	0.68	20	-0.6797	0.0861279
SPCC584.01c	1	3021	140	-0.5843	0.0440852	11	-0.0987	0.338665	-2.02	15	-0.7465	0.0802317
mns1:SPAPB1E7.13c:SPAC2E1P5.01c	1	1566	72	-0.5839	0.0130337	11	-0.4258	0.0184591		0
SPAPB17E12.03	2	1032	46	-0.5837	0.0373986	11	-0.5351	0.0472366	0.03	17	-0.7642	0.0232526
cdc12:SPAC1F5.04c	1	5526	258	-0.5827	0.0422366	11	-0.411	0.0659216	0.2	178	-0.473	0.0114413
rsm1:SPCC1753.05	1	891	41	-0.5824	0.0598632	10	-0.7961	0.0347344	-0.67	6	-0.9422	0.0891182
SPAC24B11.07c	1	1686	79	-0.5824	0.0444555	11	-0.5892	0.20506	-0.68	15	-0.6073	0.0954501
SPAC57A10.06:mug15	2	402	16	-0.5823	0.101029	10	-0.1802	0.54174		0
SPBC1198.03c	1	750	31	-0.5819	0.107364	11	-0.831	0.0539833	-0.41	20	-0.5927	0.0474869
SPCC16C4.22	2	264	10	-0.5819	0.0744825	0				0
cnd2:SPCC306.03c	1	2229	104	-0.5817	0.00330393	11	-0.3629	0.00903355	0.08	13	-0.9036	0.0828158
kms2:SPBC947.12	3	1374	58	-0.5812	0.0597992	11	-0.6847	0.0436005	-0.41	20	-0.3324	0.240753
mis14:SPAC688.02c	3	633	26	-0.5802	0.123211	10	-0.9718	0.0354315	-0.07	15	-0.5579	0.115631
SPBC2A9.05c	2	660	29	-0.5801	0.132748	11	-0.9401	0.00794606	-0.54	14	-0.7369	0.13427
SPAC19G12.16c:SPAC23A1.01c:adg2:mug46	1	2013	77	-0.5801	0.0637327	11	-0.5197	0.071565	-2.42	17	-0.6346	0.0662762
cdc6:pol3:pold:mis10:SPBC336.04	2	3261	151	-0.5792	0.00923382	11	-0.2403	0.0387848		18	-0.5188	0.0551029
cut4:apc1:SPBC106.09	1	4377	202	-0.579	0.0687379	11	-0.3234	0.100293	0	15	-0.825	0.0776825
pep7:vac1:SPAC17G6.08	1	1611	76	-0.5783	0.0533727	11	-0.4009	0.110363	0.31	16	-0.8471	0.0641497
SPBC3H7.10	2	750	33	-0.5778	0.0162838	11	-0.7668	0.0825182	-1.02	17	-0.6225	0.0107294
pac2:SPAC31G5.11	1	708	32	-0.5776	0.0479115	11	-0.4654	0.0171582	-0.31	17	-0.7161	0.00199548
SPBC2G2.17c	1	960	43	-0.5769	0.0761044	11	-0.7407	0.143479	-0.34	15	-0.4123	0.0829905
brf1:SPBC13E7.10c:SPBC30D10.20	4	1503	65	-0.5765	0.00467855	11	-1.0227	0.00072162	-0.34	19	-0.8557	0.05378
SPAC2F7.14c	1	990	46	-0.5744	0.0106089	11	-0.6835	0.0155518	-0.82	15	-0.5339	0.064385
gar2:SPAC140.02	1	1503	70	-0.5744	0.0814145	11	-0.4333	0.0251904	-0.82	12	-0.8808	0.0565369
SPCC737.07c	4	1983	87	-0.5744	0.0347606	11	-0.3931	0.133062	-0.7	17	-0.5821	0.0313095
rpc2:SPAC4G9.08c	1	3498	161	-0.5732	0.0312778	11	-0.6713	0.00158277	-1.44	28	-0.6734	0.00348205
SPAC589.03c	2	507	21	-0.572	0.107141	10	-0.4373	0.0330056	-0.45	12	-0.5047	0.10629
SPBC776.08c	2	3294	150	-0.5718	0.0409967	11	-0.5604	0.0684242	-1.42	20	-0.7397	0.097813
SPBC1773.08c	1	1176	54	-0.5702	0.0758125	11	-0.5242	0.00059569	-0.09	16	-0.791	0.222588
SPBC3H7.11	2	747	32	-0.5692	0.122183	11	-0.6716	0.0757756	-0.89	13	-0.5529	0.108224
SPBC887.13c	3	1281	56	-0.5688	0.0203039	10	-0.445	0.0710827	-0.5	14	-0.6201	0.00324213
SPCC18B5.08c	1	2922	134	-0.5685	0.0171888	11	-0.3728	0.0548206	-0.1	16	-0.2457	0.0941163
gaa1:SPAC1002.11	1	1746	82	-0.5682	0.0582032	11	-0.4197	0.0303693	0.39	15	-0.7839	0.144353
cox18:SPCC1442.15c	1	609	27	-0.5677	0.0709719	11	-0.4411	0.185094	-0.16	15	-0.5421	0.125627
SPAC23C4.17	5	2025	88	-0.567	0.050529	11	-0.3857	0.0743171	-1.4	21	-0.7301	0.0697845
cut14:SPBP4H10.06c	1	3519	164	-0.5668	0.0871274	11	-0.3615	0.0426679	-0.1	23	-0.82	0.0754088
crb2:SPBC342.05	1	2337	105	-0.5665	0.0408643	11	-0.352	0.150603		19	-0.7105	0.0153733
rpb6:rpo15:SPCC1020.04c	2	429	18	-0.5664	0.137588	10	-0.4881	0.0467858		20	-0.6497	0.0888215
gpi15:SPBC685.05	2	483	20	-0.5647	0.149836	11	-1.2777	0.0578664	0.35	23	-0.3795	0.295135
SPAC27F1.05c	1	1455	66	-0.5632	0.0236178	11	-0.397	0.119984	-0.17	19	-0.4909	0.0402767
mdm12:SPBC28F2.06c	1	822	38	-0.5622	0.0391572	11	-0.961	0.0389351	-0.34	16	-0.6661	0.038559
SPAC222.05c:mss1	2	1491	68	-0.5622	0.00138572	11	-0.3502	0.0122203	-0.08	19	-0.4865	0.0850389
SPBC3B8.08	2	462	20	-0.5617	0.0893411	10	-0.3947	0.0524502	-0.52	11	-0.5883	0.0970911
SPCC1183.07	1	5073	233	-0.5615	0.048365	11	-0.3247	0.118404	-1.52	25	-0.6381	0.0759485
SPCC4B3.11c	1	351	15	-0.5604	0.21864	11	-0.3552	0.0820012	-0.3	24	-0.6542	0.223878
SPBC713.05	4	894	38	-0.56	0.0051695	6	-0.4322	0.099971	-0.7	10	-0.5061	0.033953
sam1:SPBC14F5.05c	1	1149	54	-0.56	0.0460829	11	-0.1514	0.244596	-1.9	18	-0.5601	0.01802
SPBC3B9.09:vps36	1	1404	66	-0.5589	0.0211957	11	-0.2896	0.0921949	0.23	16	-0.79	0.00741621
SPCC965.11c	1	1614	73	-0.5588	0.0314802	11	-0.4681	0.267724	0.82	19	-0.5724	0.0249681
SPBC18E5.05c	2	945	42	-0.5587	0.0924858	11	-0.752	0.0400337	-0.34	12	-0.5143	0.131194
pom1:SPAC2F7.03c	1	3264	149	-0.5586	0.0382704	11	-0.5589	0.0376764	-0.61	270	-0.6065	0.03164
SPAC732.03c:SPAC3C7.01c	1	1836	85	-0.5582	0.0425556	11	-0.5	0.0087013	-0.12	17	-0.6975	0.106772
SPBC83.15	5	1164	48	-0.5578	0.0418625	9	-0.6833	0.0113851	-1.28	18	-0.6014	0.0353945
rep2:SPBC2F12.11c	1	660	30	-0.5578	0.0155686	11	-0.5309	0.0282115	-0.17	17	-0.6361	0.0424024
rrn6:SPBC3B8.11	1	2607	121	-0.5577	0.0536724	11	-0.3868	0.0657949	0.3	19	-0.5632	0.138039
SPAC343.15:tit1:mod5	1	1305	62	-0.5576	0.0373212	11	-0.4039	0.112176	-0.39	15	-0.6791	0.033637
SPBC1347.14c	1	366	16	-0.5572	0.189698	0			1.66	11	-0.4801	0.444078
SPAC105.01c	4	2697	120	-0.5563	0.0256716	11	-0.416	0.193828	-0.24	14	-0.5878	0.0963255
SPAC644.05c	1	423	19	-0.5563	0.0264253	11	-0.4137	0.0513456	-1.72	13	-0.5736	0.00905635
yps1:SPCC1795.09	1	1566	71	-0.5558	0.0265975	11	-0.6979	0.0703262	-0.7	17	-0.5344	0.0779455
ybt1:abc1:SPAC9E9.12c	1	4284	200	-0.5555	0.0256799	11	-0.348	0.0679031		21	-0.6916	0.0114999
hif2:SPCC1235.09	4	1695	75	-0.5545	0.0313655	11	-0.4878	0.00558145	-0.65	32	-0.6378	0.0160061
SPBP16F5.05c	1	441	21	-0.5518	0.211092	11	-0.4875	0.237714	-1.1	11	-0.4812	0.0446126
SPBC36.01c	1	1743	79	-0.5518	0.0676067	11	-0.35	0.177974	-1.54	19	-0.7147	0.137575
ptn1:SPBC609.02	1	1047	47	-0.5511	0.0182046	11	-0.5761	0.169934	0.46	15	-0.7101	0.106286
SPAC30C2.07	1	2529	115	-0.55	0.0735879	11	-0.3899	0.0229658	-0.11	13	-0.6792	0.0731047
rpb10:SPAC1B3.12c	3	216	6	-0.5495	0.164553	10	-0.4981	0.0547369	-1.09	21	-0.2458	0.194607
pac1:hcs:SPBC119.11c	1	1092	51	-0.5491	0.0374603	11	-0.5626	0.0892437		12	-0.6023	0.0925303
nrm1:SPBC16A3.07c	1	1029	49	-0.5488	0.044964	11	-0.8463	0.0124794	-0.16	14	-0.6976	0.0472586
SPAC1952.06c	1	1695	77	-0.5484	0.0547683	11	-0.3466	0.0443701	-0.42	15	-0.5469	0.0831362
rex3:SPAC1782.08c	1	1623	73	-0.5477	0.0217421	11	-0.5833	0.0225145	-0.32	13	-0.6078	0.0409904
SPAC17G6.11c	1	1911	92	-0.5465	0.0366293	11	-0.7912	0.0126653	-1.11	22	-0.4997	0.0414495
hsr1:SPAC3H1.11	1	1749	80	-0.5456	0.126234	11	-0.4452	0.00930299	0.83	20	-0.5968	0.10754
SPBC354.08c	2	2598	121	-0.5455	0.00681868	11	-0.4507	0.0122984	-0.22	19	-0.5202	0.0485884
SPAC323.07c	2	1602	72	-0.5453	0.0586993	11	-0.6167	0.0474768	0.58	19	-0.437	0.130841
SPAC24C9.05c:mug70	1	2193	103	-0.5445	0.00225265	11	-0.2631	0.10771	-0.45	20	-0.6137	0.0176229
SPAPB21F2.04c:SPAC227.01c	1	1122	49	-0.5437	0.0568553	11	-0.5477	0.0959871	-0.78	12	-0.5353	0.127631
SPAC806.08c:mod21	1	1857	83	-0.5435	0.209263	11	-0.391	0.107156	-0.23	13	-0.6175	0.260113
SPCC306.07c	3	855	38	-0.5425	0.0390784	11	-0.8618	0.00358755	-1.3	17	-0.6001	0.0605266
res1:sct1:SPBC725.16	2	1914	89	-0.5423	0.206611	11	-0.451	0.186807		20	-0.6367	0.213821
SPAPB2B4.07	1	720	31	-0.5421	0.0858175	11	-0.7551	0.0372499	-0.14	6	-0.7487	0.0209669
pmr1:SPBC31E1.02c	1	2700	128	-0.5416	0.0128144	11	-0.4342	0.0146056	-0.52	13	-0.6651	0.0363136
SPAC3H5.08c	2	2568	119	-0.5412	0.0652394	11	-0.1862	0.0869723	0.18	19	-0.1403	0.473111
rdh54:tid1:SPAC22F3.03c:mug34	15	2436	95	-0.5411	0.104846	9	-0.3952	0.0486304	0	20	-0.6739	0.122037
ade1:min4:SPBC4C3.02c:SPBC405.01	1	2367	111	-0.5405	0.0924515	11	-0.253	0.118995		12	-0.4527	0.0131893
SPBC15C4.05	1	4287	197	-0.5402	0.0277282	11	-0.2224	0.0430125		0
ebp2:SPAC17H9.05	1	1002	44	-0.54	0.0378908	11	-0.6941	0.0715678	-1.61	16	-0.6616	0.0857587
SPCP1E11.11	1	1929	87	-0.539	0.0210187	11	-0.6749	0.0812084	-1.18	18	-0.5321	0.0177901
SPAC25B8.15c	1	714	31	-0.5375	0.164748	11	-0.8195	0.00317121	-0.38	17	-0.5189	0.0465684
SPCC737.04	1	1266	58	-0.5374	0.0562051	10	-0.3992	0.225362	-0.12	20	-0.6844	0.0143629
SPBC32F12.13c:SPBC19C7.01	2	591	25	-0.5368	0.0284807	10	-0.8814	0.0242443	-0.75	13	-0.4729	0.134656
mfh1:SPAC9.05:fml1	3	2505	114	-0.5367	0.0514063	11	-0.3743	0.0183444	-0.29	11	-0.6134	0.165341
mis6:SPAC1687.20c	1	2019	91	-0.536	0.0576138	11	-0.7109	0.0583021	-0.21	15	-0.4401	0.0794549
SPAC18B11.02c	1	1185	55	-0.5359	0.0712579	11	-0.6014	0.0242255	1.14	6	-0.3731	0.0989352
gmh2:SPAC5H10.13c	1	1041	47	-0.5356	0.00471298	11	-0.666	0.0151462	-0.59	19	-0.6835	0.0275034
raf1:dos1:cmc1:clr8:SPCC613.12c	1	1917	90	-0.5355	0.0218896	11	-1.003	0.0176929	-0.77	19	-0.9413	0.191978
SPAC12B10.10	1	1260	58	-0.5349	0.18556	11	-0.6911	0.0191756	-0.35	18	-0.4984	0.19809
cis4:SPAC17D4.03c	1	2199	102	-0.5342	0.112795	11	-0.5201	0.00921732	0.02	11	-0.59	0.160068
sxa2:SPAC1296.03c	1	1524	72	-0.5339	0.0177059	11	-0.3733	0.149424	0.11	20	-0.2722	0.135524
SPAPB17E12.10c	3	906	37	-0.5335	0.0205298	11	-0.7083	0.0110309	-0.73	18	-0.4513	0.0832575
SPCC613.02	1	1494	60	-0.533	0.0105186	11	-0.4844	0.10225	0.01	8	-0.6127	0.0243357
srs2:SPAC4H3.05	4	2664	122	-0.5327	0.00801231	11	-0.2138	0.108042	0.17	13	-0.6051	0.0951217
sal3:pse1:SPCC1840.03	1	3288	153	-0.5324	0.0297698	11	-0.1966	0.0922334	-1.02	16	-0.4452	0.117117
mad1:SPBC3D6.04c	2	2070	94	-0.5322	0.0350718	11	-0.5643	0.0752295	-0.16	21	-0.7237	0.00272159
SPAC23A1.19c:SPAC26H5.01c	2	3192	147	-0.5315	0.0035445	10	-0.4176	0.0927361	-0.24	17	-0.7436	0.0146028
uso1:SPAC30.07c:SPAC29E6.03c	3	3204	147	-0.5295	0.0541567	10	-0.2649	0.118806		164	-0.5693	0.0456849
SPAC17A5.05c	1	744	35	-0.5289	0.0610344	11	-0.856	0.027992	-0.16	15	-0.481	0.13529
ctf18:chl12:SPBC902.02c	3	2883	132	-0.5288	0.102064	10	-0.6494	0.0029629	-0.04	19	-0.6903	0.0332088
bgs2:meu21:pgs2:SPAC24C9.07c	1	5685	266	-0.5284	0.0322922	11	-0.252	0.0240796		21	-0.2756	0.138434
mrpl31:SPCC16A11.11	1	348	15	-0.5281	0.132141	10	-0.3783	0.0123584	-0.14	13	-0.5507	0.0911491
aps2:SPBC685.04c	1	432	19	-0.5272	0.0340594	11	-0.709	0.0206372	-0.17	13	-0.5527	0.062774
SPAC23H3.04	4	1062	45	-0.527	0.170456	11	-1.2057	0.073778	0.38	11	-0.8732	0.0572732
rhp18:SPBC1734.06	1	1164	55	-0.5266	0.124029	11	-0.5471	0.0283781	-0.37	21	-0.5399	0.11215
SPCC1827.05c	3	831	34	-0.5264	0.107016	11	-0.515	0.00243151	-1.63	14	-0.5959	0.188956
chk1:rad27:SPCC1259.13	7	1491	64	-0.5255	0.0382439	11	-0.4374	0.231157		13	-0.819	0.0956913
sld5:SPBP4H10.21c	1	645	30	-0.5253	0.0611304	11	-0.693	0.0174074	-0.37	14	-0.5576	0.123724
cdc20:pol2:SPBC25H2.13c	1	6600	306	-0.5252	0.0390914	11	-0.1559	0.192392	0.16	27	-0.8709	0.0544364
rho4:SPAC16A10.04	6	612	23	-0.5212	0.17144	9	-0.7565	0.0991727		0
SPAC56F8.14c:mug115	1	396	17	-0.5202	0.229197	11	-0.4947	0.213593	-0.29	10	-0.5893	0.170626
SPBC8D2.21c:SPBC17A3.01c:tim50	1	1359	62	-0.5201	0.00374811	11	-0.5822	0.00102737	-1.02	16	-0.5299	0.0285636
SPCC584.11c	2	1143	52	-0.5178	0.0277295	11	-0.5534	0.0531549	-0.57	14	-0.5358	0.0262988
SPAC25B8.11	2	1965	90	-0.5178	0.00398488	10	-0.3751	0.0931908	0.14	12	-0.636	0.0175323
cts1:SPAC10F6.03c	2	1803	83	-0.5178	0.0865686	11	-0.2172	0.0980913	-1.77	13	-0.4674	0.136628
cdc28:prp8:SPBC21B10.01c:SPBC19C2.01:SPBC874.01	1	3168	149	-0.5176	0.0134528	11	-0.2949	0.151828		17	-0.8651	0.0652407
SPAC3A12.09c	1	873	41	-0.5174	0.0351236	11	-0.4332	0.00114537	-0.27	22	-0.7282	0.0253531
SPBC36.03c	1	1617	74	-0.5166	0.0163302	11	-0.2049	0.0695026	-0.28	17	-0.7589	0.085676
hmg1:SPCC162.09c	1	3162	147	-0.5152	0.0799374	10	-0.1021	0.408865	-0.25	18	-0.635	0.072905
nte1:SPCC4B3.04c	3	3951	183	-0.5139	0.0173367	11	-0.1754	0.250838	0.09	13	-0.3924	0.0999472
crk1:mop1:mcs6:cdk7:SPBC19F8.07	1	1008	46	-0.5133	0.0915026	11	-0.4373	0.0364949		15	-0.556	0.0542105
SPAC2E12.01:SPAC22E12.19:snt1	1	1986	94	-0.5132	0.0110604	11	-0.6898	0.0138011	-0.59	13	-0.5909	0.0881672
SPBC16G5.10	2	900	40	-0.5131	0.153927	11	-0.6656	0.009181	-0.6	22	-0.4647	0.0783501
rfc4:SPAC1687.03c	3	1029	45	-0.5128	0.0223771	11	-0.341	0.0290074	-0.67	19	-0.662	0.0587359
orc2:orp2:SPBC685.09	1	1608	74	-0.5116	0.043981	11	-0.605	0.028919		20	-0.6068	0.0138823
SPBC21D10.10:bdc1	1	900	41	-0.5112	0.183186	11	-0.5743	0.06943	-0.41	20	-0.5297	0.130476
SPBC530.06c	3	3522	161	-0.511	0.0670772	11	-0.424	0.0860636	0.03	13	-0.4844	0.0947103
meu15:SPCPJ732.03	3	453	17	-0.511	0.154353	9	-0.0002	0.998788		0
taf3:SPAC823.06	1	468	21	-0.5109	0.0174841	11	-0.6762	0.144873	0.38	13	-0.5265	0.0455031
prp16:SPBC1711.17:SPBC17G9.01	1	3522	166	-0.5107	0.0212232	11	-0.3201	0.0697069	-0.1	15	-0.4879	0.102949
nic1:SPCC1884.02:SPCC757.01	1	1218	55	-0.5103	0.141855	11	-0.8716	0.0529058	0.42	20	-0.5147	0.202583
SPCC364.04c	3	1902	87	-0.5102	0.0342903	11	-0.2991	0.114499	-0.26	15	-0.4727	0.160025
SPCC162.11c	1	1365	64	-0.51	0.0509133	11	-0.399	0.0117391	-1.13	14	-0.5142	0.140418
SPCC965.09	1	819	36	-0.5094	0.219513	11	-0.5687	0.132656	-0.13	13	-1.0201	0.129263
cnl2:SPAC23H4.11c	2	567	23	-0.5092	0.117606	10	-0.7583	0.105356	-0.49	13	-0.4874	0.0931327
pkl1:klp1:SPAC3H5.03c:SPAC3A11.14c	4	2499	112	-0.509	0.0656846	11	-0.2747	0.292487		12	-0.7772	0.131504
mcl1:slr3:SPAPB1E7.02c	3	2448	112	-0.5083	0.00162493	11	-0.356	0.0532907	0.05	20	-0.6299	0.0563817
SPAC23D3.05c	1	1023	48	-0.5077	0.10665	11	-0.3873	0.0179025	2.84	7	-0.5559	0.189127
brx1:SPBC800.06	1	888	41	-0.5076	0.0829818	11	-0.3192	0.00751112	-1.79	16	-0.6147	0.188161
SPBC582.01:SPBC106.19	1	1548	72	-0.5075	0.026437	11	-0.5853	0.00492631	0.15	18	-0.5143	0.012145
SPCC1442.13c	1	564	26	-0.5063	0.0449934	8	-1.4285	0.0176293	-0.63	13	-0.6329	0.288349
ups1:ups:SPAC31G5.08	1	756	33	-0.5062	0.0777971	11	-0.5378	0.0843925	-1.61	15	-0.4673	0.021976
SPBP22H7.03	1	546	26	-0.5056	0.0447116	11	-0.7532	0.00776026	-0.64	20	-0.5835	0.0303269
pmc4:SPBC1105.06:med4	1	720	34	-0.5056	0.15874	11	-0.5916	0.0239058	-0.38	13	-0.3823	0.275367
SPCP31B10.04	3	864	38	-0.5054	0.034378	11	-0.3238	0.0212275	-0.1	13	-0.5339	0.00687411
srb8:med12:SPAC688.08	3	3405	158	-0.5053	0.101892	7	-0.056	0.703176	0.4	18	-0.4507	0.0888483
SPBC31E1.06:SPBC800.01:bms1	2	3366	157	-0.5051	0.0807682	11	-0.45	0.0496735	-1.33	35	-0.5779	0.0236706
SPAC1D4.05c	2	1164	52	-0.5049	0.134845	11	-0.7482	0.0265282	-0.04	15	-0.3042	0.297417
pol5:SPBC14C8.14c	2	2880	131	-0.5048	0.0480371	11	-0.4022	0.0834463	-1.1	18	-0.3922	0.0735007
SPCC63.10c	2	1506	72	-0.5045	0.0443607	11	-0.6755	0.0641017	-0.54	22	-0.4603	0.191096
SPAC2G11.05c	1	2106	97	-0.5031	0.203993	11	-0.1221	0.301851	-0.04	19	-0.4831	0.172256
SPBC1198.01	1	1272	59	-0.503	0.120729	11	-0.3362	0.31786	0.8	13	-0.3199	0.226493
SPBC2A9.07c	2	783	35	-0.5021	0.0439603	9	-0.0851	0.633797	-1.13	13	-0.4955	0.312415
pcl1:SPBC1683.10c	1	729	33	-0.5012	0.220905	11	-0.6124	0.17107	-2.59	14	-0.6412	0.185278
vas1:SPAC4A8.08c	7	2853	125	-0.501	0.00114665	10	-0.2477	0.450329	-0.37	13	-0.8297	0.0742291
fep1:gaf2:SPAC23E2.01	1	1695	80	-0.4995	0.0713409	11	-0.1886	0.241537	-1.55	15	-0.5225	0.0576876
SPAC22E12.18	2	1011	45	-0.4987	0.00288365	11	-0.605	0.00084392	-1.54	12	-0.5573	0.0203546
SPAC4F10.03c	2	858	39	-0.4986	0.113036	11	-0.6649	0.0101481	-0.23	15	-0.5405	0.0936363
spc25:SPCC188.04c	3	717	29	-0.4985	0.162953	10	-0.925	0.0246323	-0.42	12	-0.6807	0.0903233
SPAC6F12.16c:mtr4	1	3354	158	-0.4982	0.0654483	11	-0.1982	0.134032	-0.76	23	-0.4718	0.080772
SPAC57A10.04:mug10	2	1017	47	-0.4979	0.127605	11	-0.1862	0.190458	-0.5	21	-0.3192	0.331168
SPCC191.12c:SPCC1450.01c	1	944	44	-0.4976	0.108003	11	-0.246	0.332916	0.94	13	-0.411	0.404602
cpd1:SPAC9G1.12	1	1095	52	-0.4973	0.00127779	11	-0.5301	0.00467305	-1.2	18	-0.5553	0.0171962
nut2:med10:SPBC31F10.09c	1	417	18	-0.4964	0.161976	11	-0.874	0.0644898	0.07	13	-0.5402	0.0957649
orc1:orp1:SPBC29A10.15:cdc30	2	2124	98	-0.4961	0.0468257	11	-0.2198	0.068816		16	-0.5712	0.0751005
SPAC212.06c	2	474	5	-0.4953	0.569195	1				0
SPAC144.05	5	4128	187	-0.4948	0.0412809	8	-0.0477	0.245669	-0.04	16	-0.5093	0.143735
SPAC6F6.19	2	369	15	-0.4944	0.139392	0				0
cut3:SPBC146.03c	1	3975	185	-0.4942	0.052054	11	-0.1214	0.459026	-0.28	19	-0.6584	0.0478488
dml1:SPAC30C2.06c	1	1398	64	-0.4941	0.0673182	11	-0.3239	0.13386	-0.37	21	-0.5101	0.0108296
dic1:SPBC646.17c:SPBP35G2.01c:SPBC855.01c:mug44	3	1635	72	-0.4938	0.0784949	11	-0.089	0.455088	0.64	19	-0.4123	0.31725
SPCC23B6.02c	2	420	18	-0.4933	0.0969983	10	-0.9917	0.0741049	-1.01	10	-0.571	0.121329
fmn1:SPCC18.16c	1	492	22	-0.4932	0.0383803	11	-0.73	0.0600597	-0.01	13	-0.5321	0.0536359
fbh1:fdh1:fdh:SPBC336.01	2	2637	122	-0.4919	0.00687787	11	-0.2212	0.039603	-0.19	14	-0.4835	0.038612
smc6:rad18:SPCC5E4.06	2	3423	158	-0.4918	0.065603	11	-0.4902	0.018337	0.05	16	-0.2473	0.265354
SPCC126.11c	3	552	22	-0.4915	0.0804341	9	-0.4395	0.0744472	-0.37	13	-0.5641	0.00591281
SPAC25B8.16	1	2097	95	-0.4894	0.105037	11	-0.3667	0.0446812	-0.79	20	-0.6813	0.139373
los1:SPBP8B7.09c	1	2937	137	-0.4893	0.042567	11	-0.2791	0.182525	-1.08	16	-0.4089	0.0235652
SPCP1E11.08	3	783	34	-0.489	0.0845595	11	-0.6651	0.0527912	-0.98	17	-0.4192	0.0677084
SPAC2F7.17	3	1191	51	-0.489	0.081876	11	-0.4676	0.0365495	-0.25	7	-0.6412	0.168534
SPBC24C6.08c	1	1104	51	-0.4884	0.0394395	11	-0.6139	0.00591321	-0.11	12	-0.6747	0.109717
prp4:SPCC777.14	2	1434	66	-0.4884	0.132631	11	-0.3937	0.0131106	-0.51	17	-0.5669	0.0705066
SPAC12G12.01c:SPAC630.02	1	2718	127	-0.4875	0.0158312	11	-0.2095	0.0304417	-0.29	18	-0.3535	0.15573
SPAC11D3.18c	1	1497	69	-0.4874	0.083515	11	-0.3453	0.213653	0.34	21	-0.4438	0.229777
rad4:cut5:dre4:SPAC23C4.18c	3	1947	87	-0.4871	0.172763	11	-0.2368	0.119481		14	-0.1213	0.391288
cwf14:SPBC24C6.11	3	441	18	-0.4869	0.00082239	10	-0.7189	0.00183267	0.03	11	-0.549	0.00338442
SPAC7D4.03c	1	2661	118	-0.4867	0.0266035	11	-0.6634	0.0620709	-0.61	12	-0.2007	0.511486
spp1:pri1:SPAC6B12.10c	2	1365	61	-0.4866	0.0136894	11	-0.3469	0.173613	-0.49	20	-0.4683	0.0744485
SPCC1906.03:wtf19	6	1182	7	-0.4863	0.166795	0				0
chp2:SPBC16C6.10	2	1143	52	-0.4859	0.0318124	11	-0.6499	0.0701804	-0.59	16	-0.6774	0.0488231
fet5:SPAC4D7.12c	2	831	37	-0.4859	0.025605	10	-0.567	0.0250424	-0.65	17	-0.4052	0.054417
SPCC4F11.03c	1	1008	47	-0.4848	0.0907046	11	-0.6786	0.00964398	0.33	13	-0.519	0.0777882
rrp8:SPAC56F8.09	1	957	44	-0.4835	0.0884471	11	-0.9133	0.0518107	-0.7	22	-0.5998	0.0530693
smn1:yab8:SPAC2G11.08c	2	459	19	-0.482	0.210452	10	-0.3916	0.140684		13	-0.6628	0.242068
SPAC688.14	4	1386	62	-0.481	0.0204246	10	-0.5664	0.00779822		0
hta2:SPAC19G12.06c	1	396	18	-0.4803	0.055798	11	-0.3239	0.043309	-0.17	7	-0.6576	0.0482434
sfc4:SPCC16C4.14c	1	3021	145	-0.4802	0.0592691	11	-0.3306	0.137155	-0.15	13	-0.4383	0.0844272
SPAC4H3.02c:swc3	2	1176	53	-0.48	0.173705	11	-0.5435	0.0828808	0.01	12	-0.5838	0.115776
ssl3:SPAC1687.18c	4	1680	78	-0.48	0.0838152	10	-0.3731	0.10053	-0.3	21	-0.3794	0.0949892
SPBC29A3.11c	1	894	39	-0.4799	0.089841	11	-0.4217	0.0622868	-0.18	12	-0.5398	0.082817
ucp3:soc2:SPBC21D10.05c	4	1806	80	-0.4797	0.0569885	11	-0.4626	0.0648027		0
SPAC14C4.11	2	2205	102	-0.4794	0.0766866	11	-0.3369	0.071477	-0.1	18	-0.3436	0.0903132
SPCC18.12c	3	783	33	-0.4792	0.0241121	11	-0.6594	0.00081603	-1.09	13	-0.4986	0.0658939
SPBC119.18	2	210	8	-0.4784	0.316569	8	-0.45	0.099563		0
mcm3:SPCC1682.02c	1	2640	125	-0.4784	0.0356916	11	-0.3849	0.0614378	-0.49	17	-0.2928	0.227968
SPAC26H5.13c	2	711	31	-0.4782	0.195489	11	-1.1125	0.058553	-0.76	16	-0.3813	0.200643
rpc17:SPAPB1E7.10	1	390	15	-0.478	0.123454	11	-0.8932	0.0563618	-0.82	8	-0.7112	0.0634748
arg7:SPBC1773.14	1	1386	64	-0.478	0.0385447	11	-0.2832	0.0218371	0.12	29	-0.4761	0.119414
SPBC8D2.11	1	369	16	-0.4766	0.00561317	11	-0.3711	0.0153782	0.18	11	-0.4486	0.0489184
SPCC16C4.16c	3	621	26	-0.4762	0.207981	10	-0.5654	0.0606596	-0.46	18	-0.4904	0.0855483
SPBC14C8.17c:spt8:sep9	2	1581	72	-0.4758	0.0188146	11	-0.4124	0.156275	0.05	18	-0.4961	0.0407148
SPBC577.12:mug71	2	1821	82	-0.4756	0.0697248	11	-0.2713	0.069804	-0.47	18	-0.5793	0.103238
SPBC32H8.05	2	354	14	-0.4738	0.141365	11	-0.7744	0.0111661		0
SPCC162.07:ent1	2	2121	97	-0.4738	0.0555397	11	-0.3539	0.0611397	-0.29	16	-0.3949	0.0972713
SPBC1734.09	1	951	42	-0.4735	0.136704	11	-0.6675	0.012299	-0.28	17	-0.5513	0.194965
est1:SPBC2D10.13	2	1473	65	-0.4734	0.0886966	11	-0.5616	0.0269924	-0.2	19	-0.6789	0.216381
sgo1:SPBP35G2.03c	2	960	42	-0.4723	0.189384	11	-0.5485	0.0747889	0.15	21	-0.3995	0.239859
ral2:SPBC21.05c	1	1836	84	-0.4712	0.0294297	11	-0.4093	0.0554759	0.03	16	-0.3068	0.0474955
SPCC1919.05:ski3	1	4170	196	-0.4709	0.0372105	11	-0.24	0.178216	-0.6	23	-0.6353	0.0434125
hrr1:SPCC1739.03	3	3048	140	-0.4705	0.155373	11	-0.2303	0.191046	0.33	14	-0.1119	0.57031
SPCC16C4.21	1	246	10	-0.4705	0.342757	0				0
bdf1:brf1:SPCC191.13:SPCC1450.02	1	1737	79	-0.4704	0.00945804	11	-0.3486	0.0748583	-0.32	18	-0.4787	0.0402282
SPBC1347.09	1	855	38	-0.4691	0.0548565	11	-0.5513	0.0323444	0.24	18	-0.4595	0.0914711
ura3:SPAC57A10.12c	1	1332	62	-0.4675	0.0398161	11	-0.2368	0.178873	-1.85	16	-0.4892	0.00069936
SPBC14C8.02:tim44	1	1284	60	-0.4671	0.00766259	10	-0.482	0.0376622	-1.73	15	-0.5312	0.162793
rec24:mug6:SPAC1952.15c	2	1053	47	-0.4671	0.105485	11	-0.1941	0.0763287	0.58	20	-0.5066	0.196364
sol1:SPBC30B4.04c	1	2598	120	-0.4663	0.0732004	11	-0.239	0.0943035	-0.08	16	-0.6728	0.0412822
cut23:apc8:SPAC6F12.14	3	1698	77	-0.4641	0.0158764	11	-0.4923	0.0403566	-0.21	20	-0.5985	0.0569121
ade10:SPCPB16A4.03c	1	1758	80	-0.4641	0.0868233	11	-0.2185	0.0561056	-0.99	17	-0.4604	0.0739418
rpa2:SPBP23A10.07	1	3525	164	-0.4634	0.00578752	11	-0.1779	0.196773	-0.16	7	-0.1436	0.0822048
SPAC24B11.14:SPAC806.10	3	501	21	-0.4633	0.096636	9	-0.1966	0.317911	-0.41	10	-0.6894	0.148782
SPAC926.06c	1	1866	87	-0.4632	0.0331395	11	-0.4639	0.0221299	-0.1	17	-0.1345	0.249535
mlh1:SPBC1703.04	4	2055	93	-0.463	0.0776543	11	-0.1995	0.159612	-0.33	17	-0.0861	0.694291
SPCC622.07	1	387	17	-0.4627	0.167546	11	-0.5522	0.223561	0	13	-0.4867	0.409351
SPBC244.02c	1	1467	65	-0.4623	0.0197176	10	-0.5832	0.032013	-1.43	19	-0.5004	0.0397545
apl5:SPAC144.06	3	2505	114	-0.4622	0.0781134	11	-0.6686	0.0751274	-0.17	19	-0.4081	0.146359
SPAC4D7.07c	1	1803	83	-0.462	0.107739	11	-0.5447	0.0703478	0.01	12	-0.4207	0.0977309
sec15:SPCC1672.13:SPCC1183.01	5	2358	105	-0.4618	0.030767	11	-0.3055	0.0212757	-0.19	12	-0.699	0.00931604
eso1:SPBC16A3.11	1	2619	120	-0.4615	0.0191503	11	-0.505	0.0271656	-0.01	21	-0.6853	0.104544
uep1:ubi2:SPAC1805.12c	1	387	15	-0.4608	0.178907	11	-0.1723	0.0186548		9	-0.5195	0.13121
sat1:SPBC23E6.08	2	1653	76	-0.4606	0.0501096	11	-0.6134	0.086974		0
sws1:SPBC11B10.06	1	630	28	-0.4601	0.244625	11	-0.6352	0.0886091	-0.02	19	-0.5143	0.185418
SPAC1002.08c:mtf1	1	1101	50	-0.4599	0.0941905	11	-0.6808	0.01814	-0.45	15	-0.5349	0.1052
SPBP35G2.04c	3	750	28	-0.4598	0.108042	10	-0.6585	0.0844725	-0.21	12	-0.4879	0.0377351
pmc2:SPAC2F7.04:med1	3	1365	61	-0.4595	0.0237048	10	-0.3882	0.031772	-0.45	20	-0.5325	0.0138618
mde10:SPAC17A5.04c:mug139	2	1539	71	-0.4593	0.0344558	11	-0.2154	0.0421961	-0.15	19	-0.6007	0.0309347
aps3:SPAC30D11.05	3	498	19	-0.4585	0.0649877	9	-0.6936	0.0547762	-0.18	37	-0.5073	0.11342
SPBC1861.05	1	2244	104	-0.4577	0.131536	11	-0.5837	0.0145227	-0.15	12	-0.4945	0.159309
gyp10:SPBC651.03c	1	1122	53	-0.4575	0.153087	11	-0.5553	0.0665641	-0.55	22	-0.504	0.101375
SPBC119.17:SPBC577.01	2	2979	137	-0.4572	0.025376	11	-0.1707	0.146939	-0.35	20	-0.5625	0.0946562
rga4:SPBC28E12.03	4	2802	127	-0.4567	0.0799556	11	-0.287	0.109227	-0.16	17	-0.3999	0.162425
SPAC959.06c:SPAC959.05c	4	2685	123	-0.4563	0.0322762	22	-0.5218	0.123679	-0.7	23	-0.7815	0.0751525
gpi3:SPBC3D6.07	5	1371	57	-0.4555	0.0954616	11	-0.4977	0.0417973	-0.32	20	-0.4191	0.0462386
SPBC4F6.11c	1	1647	75	-0.4555	0.0637248	11	-0.3896	0.0186153	-0.89	18	-0.5941	0.0792626
SPBC106.12c	5	825	34	-0.4553	0.0368599	11	-0.7731	0.00997911	0.18	14	-0.6379	0.0288255
gua1:SPBC2F12.14c	2	1575	70	-0.4553	0.0112222	11	-0.1076	0.04066	-1.44	7	-0.5952	0.0951373
isp4:SPBC29B5.02c	1	2358	108	-0.4553	0.113302	11	-0.0271	0.801795	-0.52	15	-0.6475	0.0274155
mok11:SPAC23D3.15:SPAC1527.01	1	7194	337	-0.4546	0.0464361	11	-0.0379	0.244508	0.09	19	-0.4042	0.092532
SPBC685.02	4	1230	54	-0.4543	0.0393406	11	-0.661	0.142912	-0.3	15	-0.1238	0.74234
gpi7:SPAC13G6.03	1	2277	105	-0.4542	0.0432618	11	-0.2719	0.202498	-0.35	14	-0.8458	0.042979
msw1:SPAC3G9.13c	5	1086	44	-0.454	0.0700974	10	-0.3168	0.206628	-0.46	12	-0.4809	0.118105
rad32:mre11:SPAC13C5.07	5	1950	85	-0.4535	0.149126	10	-0.2634	0.123642	-0.17	17	-0.6339	0.0930485
cnd3:SPCC188.03	5	2628	119	-0.453	0.0517461	8	-0.0988	0.374975	-0.27	15	-0.5656	0.101619
SPAC1B3.01c	3	660	28	-0.4525	0.0332867	10	-0.4335	0.00100021	-0.66	14	-0.5021	0.0903279
SPAC607.04	1	807	36	-0.4522	0.157306	11	-0.5046	0.0591005	-0.26	20	-0.5196	0.0489302
SPAC821.13c:SPAC955.01c	1	4689	223	-0.4522	0.0157177	11	-0.191	0.0225332	0.05	30	-0.395	0.0489064
SPCC736.10c:mrps8	1	459	19	-0.452	0.182424	11	-0.5685	0.0110558	-0.35	11	-0.5855	0.0564972
SPCC1739.06c	1	1491	69	-0.4515	0.0312894	11	-0.0763	0.323808	-1.18	17	-0.5295	0.0132627
SPAC1751.04	4	372	12	-0.4514	0.311472	8	-0.4322	0.100934	-0.97	7	-1.1211	0.200543
rga8:SPAC2F7.18c:SPAC13A11.01c	2	2334	108	-0.4508	0.0178006	11	-0.4183	0.0300635	-0.34	20	-0.3911	0.00930666
SPBC25B2.06c:btb2	2	855	39	-0.4505	0.0567421	11	-0.4626	0.030671	-0.68	23	-0.5234	0.0957126
SPCC970.08	1	2904	137	-0.45	0.125516	11	-0.2357	0.0304607	-0.44	20	-0.371	0.183815
SPAPB18E9.05c	1	273	9	-0.45	0.319088	11	-0.1777	0.19846		0
alg10:SPAC56F8.06c	2	1338	57	-0.4498	0.212827	11	-0.5053	0.0973641	0	13	0.1165	0.59913
SPAC24H6.11c	1	2877	136	-0.4496	0.0193579	11	-0.1279	0.00822559	-0.35	18	-0.7593	0.00466674
SPAC17A5.01:pex6	2	2847	132	-0.4495	0.0120736	11	-0.2529	0.134028	-0.16	16	-0.5526	0.115459
drc1:SPAC6B12.11:sld1	3	1014	42	-0.4493	0.0626916	11	-0.7341	0.0111029	-0.21	13	-0.3802	0.119917
slm9:SPBC15D4.03	1	2424	114	-0.4491	0.0598411	11	-0.1905	0.0818026	0.14	15	-0.5095	0.112548
SPBC1604.02c	1	2094	98	-0.449	0.0970573	11	-0.5005	0.0104699		0
SPAC20H4.06c	1	1605	74	-0.4488	0.0320484	11	-0.306	0.0307412	-0.32	14	-0.4883	0.198833
SPAC977.17	1	1797	83	-0.4486	0.196769	11	-0.0486	0.923454	0.83	11	-0.3477	0.332105
ptr6:taf7:SPAC13F5.02c	2	1182	54	-0.4483	0.0987408	11	-0.4534	0.0173449	-0.61	17	-0.5763	0.0459717
klp5:sot1:SPBC2F12.13	2	2652	124	-0.4472	0.0213649	11	-0.4258	0.049203	-0.23	32	-0.543	0.0531931
spo6:SPBC1778.04	4	1425	61	-0.447	0.371301	11	-0.3105	0.169649		0
SPBC19C7.12c	1	1173	54	-0.4469	0.096461	11	-0.3601	0.0579626	-0.43	19	-0.3836	0.203619
orb6:SPAC821.12	3	1410	63	-0.4468	0.0659288	11	-0.4968	0.0129672		0
crb3:SPAC13G7.08c	3	1341	59	-0.4464	0.068504	10	-0.5523	0.0118542	-1.6	12	-0.454	0.0756825
cut12:stf1:SPBC649.05	2	1647	78	-0.4463	0.00773082	11	-0.2883	0.0635386		23	-0.2871	0.150363
cdt1:SPBC428.18	1	1335	62	-0.4462	0.20552	11	-0.5582	0.107879	-0.63	20	-0.5209	0.13362
htd2:SPBC1105.15c	1	903	41	-0.4455	0.138075	11	-0.5648	0.0427782	-0.04	19	-0.6433	0.0403068
SPCC1827.01c	1	1959	90	-0.4447	0.0638049	11	-0.5883	0.0787806	-1.48	18	-0.3463	0.232478
asa1:SPAC1006.02	1	1107	51	-0.4445	0.0326669	11	-0.3399	0.159126	-0.37	13	-0.3719	0.261681
rok1:SPAC22F3.08c	1	1446	66	-0.4444	0.0660132	11	-0.8929	0.0929741	-1.06	21	-0.5365	0.0199047
rrn3:SPAC18G6.11c	1	1800	82	-0.4444	0.0409827	11	-0.4455	0.0754244	-1.14	12	-0.2405	0.0986772
SPCC126.08c	1	939	44	-0.4443	0.126393	11	-0.4218	0.0884963	-0.25	13	-0.5823	0.0903808
rpl3802:rpl38-2:rps38:SPAC30D11.12	3	225	7	-0.4443	0.44637	8	-0.0468	0.192293		0
cdc23:mcm10:SPBC1347.10	1	1782	81	-0.4439	0.0404938	11	-0.13	0.325725	-0.04	20	-0.37	0.100693
SPAPB1E7.01c	1	492	23	-0.4434	0.00781274	11	-0.807	0.0407386	-1.02	11	-0.3786	0.0373346
pog1:SPCC24B10.22:SPCPB16A4.01	1	3057	144	-0.4432	0.00089736	11	-0.2368	0.0889077		21	-0.7681	0.0485211
SPBC800.10c	1	3351	159	-0.4428	0.0229416	11	-0.2941	0.137342	-0.32	16	-0.4934	0.0726146
utp10:SPBC23E6.04c	1	4950	230	-0.4425	0.0787878	11	-0.2646	0.133661	-1.1	15	-0.3246	0.0115684
gar1:SPBC25H2.01c:SPBC20F10.01	3	585	24	-0.4424	0.110875	9	-0.3635	0.0223622	-1.9	7	-0.7476	0.102408
SPBC365.19c:SPBC29A10.03c:rlf2	1	1635	75	-0.442	0.173718	11	-0.3916	0.111368	-0.29	13	-0.5344	0.0531598
SPCC16C4.02c	1	1647	76	-0.4419	0.147099	11	-0.0526	0.709708	-0.06	14	-0.5345	0.141469
ctf8:SPAC19D5.11c	2	330	13	-0.4419	0.0924192	0				0
taf2:SPAC3A12.05c	4	3519	159	-0.4418	0.10371	11	-0.2327	0.138211	-0.16	17	-0.5372	0.190549
tif51:SPAC26H5.10c	1	474	20	-0.4418	0.14437	11	-0.1821	0.0260287	-0.82	14	-0.4597	0.166959
SPBPB7E8.03:SPBC1105.01:rrp12	3	3006	139	-0.4416	0.0109413	10	-0.4484	0.110383	-0.46	14	-0.1833	0.174249
SPAC5D6.12	1	945	42	-0.4412	0.0340703	11	-0.5715	0.0205572	-0.78	17	-0.4594	0.0553896
SPCC330.15c:SPCC320.14	1	972	45	-0.4412	0.041173	11	-0.5073	0.0700011	0.13	17	-0.5518	0.0256022
ade5:ade8:SPCC569.08c	1	624	29	-0.441	0.0451763	11	-0.3439	0.141443		13	-0.5087	0.0923232
sua1:SPBC27.08c:SPBC28F2.01c	1	1473	69	-0.441	0.00778988	11	-0.1365	0.0169152	-1.18	14	-0.5149	0.0222941
vtc4:SPCC1322.14c	1	2166	101	-0.4409	0.100789	11	-0.5119	0.116943	0.02	14	-0.3617	0.19466
SPAC105.03c	1	2127	100	-0.4397	0.027493	11	-0.4173	0.0178979	0.05	17	-0.6058	0.09037
orp3:orc3:SPAP14E8.06c:SPAC3H1.01c	2	2073	96	-0.4388	0.0184314	11	-0.2882	0.256084		18	-0.4719	0.0344207
erg11:SPAC13A11.02c	1	1488	69	-0.4384	0.0142237	11	-0.2439	0.0143373	-1.3	16	-0.5243	0.00162179
SPBC1683.11c	1	1557	72	-0.4383	0.0435208	11	-0.4398	0.107027	-0.11	12	-0.1217	0.373794
sod2:SPAC977.10	2	1407	63	-0.4372	0.0582017	11	-0.4851	0.0774524		15	-0.5848	0.0564853
SPAC31A2.14	2	2889	133	-0.4368	0.0882373	11	-0.3781	0.0217857	0.03	16	-0.3464	0.0163697
psy1:sso1:SPCC825.03c	1	855	40	-0.4366	0.00033792	11	-0.4904	0.0800392	-1.13	20	-0.5384	0.0362597
SPAC16E8.18	1	324	14	-0.4358	0.113408	11	-0.6952	0.105023		0
nuf2:SPAC27F1.04c	1	1326	62	-0.4354	0.0206932	11	-0.6961	0.00175296	-0.4	20	-0.409	0.364209
mug117:SPCC645.11c	1	561	26	-0.4352	0.0415257	11	-0.5212	0.0102407	-0.37	21	-0.4317	0.0666564
rga9:SPAC1952.16	7	2055	85	-0.4351	0.0511111	10	-0.4344	0.123135		0
efc25:SPBC336.03	1	2964	137	-0.4351	0.0930518	11	-0.3208	0.144548	-0.2	13	-0.2398	0.288464
duo1:SPBC32F12.08c	1	501	22	-0.4348	0.356471	11	-0.4075	0.111972	-0.01	14	-0.4288	0.365453
poz1:SPAC19G12.13c	3	750	33	-0.4347	0.003203	9	-0.6507	0.0788679	-0.51	10	-0.2255	0.165213
msh1:SPAC13F5.01c:SPAC23C11.18c	3	2826	125	-0.4345	0.0126885	10	-0.3809	0.0934451	0.2	13	-0.3811	0.0888035
ucp12:SPCC895.09c	5	3984	176	-0.4333	0.102223	11	-0.2735	0.18604	-0.83	26	-0.616	0.0551477
SPAC19D5.07:uga1	1	1425	66	-0.4323	0.0357225	11	-0.4046	0.0159855	-0.51	15	-0.3585	0.114873
cwf18:SPCP1E11.07c	1	429	20	-0.4314	0.287636	11	-0.8351	0.00273503	-0.77	14	-0.4797	0.273132
cuf1:SPAC31A2.11c	1	1236	58	-0.431	0.124598	11	-0.4956	0.0316301	-0.19	16	-0.6192	0.143866
SPBC428.15	1	1230	57	-0.4309	0.10492	11	-0.366	0.0192555	-0.82	16	-0.5884	0.0414298
mcm5:nda4:SPAC3F10.01:SPAC1B2.05	3	2163	100	-0.4308	0.0456221	10	-0.2901	0.0764091		18	-0.5412	0.0801318
vps3:SPCC364.05	5	2733	124	-0.4307	0.0192022	11	-0.1568	0.0458911	0.47	15	-0.4161	0.0476898
SPCC1393.08	1	1674	79	-0.4307	0.0631123	11	-0.1521	0.292839		0
erg7:SPAC4G9.21c:SPAC13G7.01c	4	2166	99	-0.43	0.00161231	10	-0.2342	0.126399	-0.28	15	-0.5501	0.0820115
SPAC12G12.06c	1	1092	50	-0.4297	0.0112646	11	-0.4352	0.0214498	-1.35	16	-0.5012	0.0319225
sec9:SPBC26H8.02c	1	1260	58	-0.4293	0.0288878	11	-0.3322	0.0636155	-0.28	16	-0.4901	0.026075
SPAC4H3.13	2	267	10	-0.4276	0.110973	10	-0.4494	0.170717	0.1	14	-0.3491	0.145385
SPAC13D6.03c:trm9	2	687	29	-0.4271	0.0169296	11	-0.4228	0.0136758	-0.61	14	-0.5904	0.0373142
set2:SPAC29B12.02c	1	2397	111	-0.427	0.00628877	11	-0.4486	0.118309	-0.34	16	-0.5904	0.0491011
SPBC21C3.06	1	369	15	-0.4266	0.0994119	11	-0.6219	0.0357024	-0.23	9	-0.4635	0.138507
SPAC1296.05c	2	777	34	-0.4259	0.211603	11	-0.3813	0.0382202	-0.37	16	-0.4545	0.178716
pmd1:SPCC663.03	1	4089	192	-0.4254	0.0254489	11	-0.0168	0.847731	0.41	13	-0.3033	0.230216
SPBC354.10	1	2892	137	-0.4253	0.0142849	11	-0.2512	0.0995174	-0.98	14	-0.5788	0.0343766
prp12:sap130:SPAPJ698.03c	1	3621	164	-0.4253	0.153798	11	-0.2348	0.122565		17	-0.4515	0.15604
SPCC13B11.04c:SPCC777.01c	2	1143	52	-0.4253	0.0528759	11	-0.2095	0.239533	-0.46	31	-0.3609	0.132313
SPAC14C4.15c:SPAPJ760.01c	2	2562	119	-0.4252	0.0433698	11	-0.3402	0.0526192	0.09	16	-0.2007	0.031381
cdc1:mis1:SPAC27E2.05	2	1389	62	-0.4248	0.0132933	10	-0.3473	0.04345	-0.01	19	-0.3898	0.128346
SPCC14G10.05:SPCC1020.13c	4	2010	90	-0.4247	0.181646	10	-0.2336	0.204847	0.27	20	-0.646	0.113554
SPBC211.03c	1	4389	206	-0.4246	0.0830293	11	-0.3473	0.0204749	0.03	18	-0.3123	0.103211
tht2:mug22:SPAC23C4.07	1	606	28	-0.424	0.230556	11	0.0185	0.854368		0
aah2:SPAC23D3.14c	4	1746	79	-0.4238	0.0849619	11	-0.6353	0.0658012	0.26	13	-0.6988	0.00034794
mde6:SPAC15A10.10	6	2103	93	-0.4227	0.074077	7	-0.2885	0.19998	0.25	21	-0.2209	0.542452
SPCC330.17c:SPCC320.12	2	558	24	-0.4221	0.156105	11	-0.6076	0.0875287	-0.83	15	-0.6091	0.0526436
SPBC713.06:adl1:lig3	1	2325	109	-0.422	0.142803	11	-0.5504	0.00828412	0.47	10	-0.7683	0.0215331
exo70:SPBC106.20:SPBC582.02	6	1848	80	-0.4215	0.200263	11	-0.2291	0.035902	-0.05	15	-0.6549	0.220825
SPBC409.14c:mrps17	1	273	11	-0.4205	0.175707	11	-0.3655	0.1163	-0.09	9	-0.4629	0.100862
dlp1:SPAC19G12.12	1	885	39	-0.4201	0.0505031	11	-0.5113	0.0685592	0.05	14	-0.4579	0.0230799
SPBC428.19c	2	1485	67	-0.4199	0.0263338	11	-0.4013	0.00077776	-1.01	13	-0.3817	0.151672
SPBC16H5.09c	4	1119	48	-0.4191	0.125761	9	-0.6926	0.0275345	-0.56	13	-0.4905	0.356625
SPCC126.07c	1	1716	80	-0.419	0.0312205	11	-0.1597	0.379183	0.34	13	-0.5317	0.0404839
SPCC550.15c	1	1392	64	-0.4188	0.0610745	11	-0.3346	0.0878765	-0.58	19	-0.4308	0.0335266
ypt71:SPAPB1A10.10c	3	627	24	-0.4187	0.191999	10	-0.5009	0.0981642	0	16	-0.4336	0.195007
SPAC17A2.12	1	2694	126	-0.4185	0.17296	11	-0.1427	0.328751	-0.51	21	-0.345	0.287211
sfc6:SPBC21H7.05	4	1749	75	-0.4179	0.136289	11	-0.3857	0.00654059	-0.4	12	-0.3321	0.127999
cys2:SPBC106.17c	1	1515	70	-0.4175	0.0142475	11	-0.3681	0.0319074	-0.16	15	-0.4811	0.0198496
cki2:SPBP35G2.05c	4	1308	59	-0.4172	0.0741022	11	-0.5684	0.0373518	-0.53	13	-0.3658	0.161458
SPCC338.13:cog4	1	2217	104	-0.4172	0.0834452	11	-0.1951	0.0154594	-0.09	14	-0.536	0.0125583
mcp3:SPAC1006.04c:mug7	1	2859	130	-0.4169	0.0961586	11	-0.1754	0.263448		0
rpb11:SPAC3A12.07	3	372	15	-0.4167	0.0445822	9	-0.571	0.0541689		0
SPBC418.02	1	2088	96	-0.4165	0.126229	11	-0.5154	0.00196624	-0.14	15	-0.2301	0.354509
cut1:SPCC5E4.04	4	5487	255	-0.4164	0.0495555	11	-0.1639	0.0438815	0.09	20	-0.8066	0.0147312
rpc25:SPBC2G5.07c	4	612	25	-0.4159	0.0539276	9	-0.6655	0.022193	-0.45	22	-0.4702	0.161175
SPCC16C4.20c	3	234	7	-0.4159	0.0672257	8	-0.6394	0.0505659	-0.43	11	-0.5581	0.0118998
SPAC4G9.02:rnh201	1	981	44	-0.4154	0.120558	11	-0.5599	0.100879	-0.13	16	-0.5018	0.0402692
rng2:SPAC4F8.13c	1	4470	209	-0.4143	0.0299221	11	-0.1634	0.133541	-0.18	18	-0.5603	0.168276
SPBC21H7.08:SPBC16H5.14c	3	861	38	-0.4139	0.141797	10	-0.5089	0.149399	-0.25	12	-0.4796	0.0918558
mmi1:SPCC736.12c	5	1467	62	-0.4138	0.00388918	10	-0.5461	0.0464599	-0.29	20	-0.4719	0.0711059
SPCC14G10.06:SPCC1020.12c	2	867	39	-0.4136	0.0220733	11	-0.5453	0.00643012	-0.22	26	-0.4043	0.1168
alp14:mtc1:SPCC895.07	1	2430	113	-0.4135	0.0291704	11	-0.3041	0.0765322	-0.16	18	-0.4091	0.0546077
SPAC977.05c	1	615	4	-0.4131	0.42518	0				0
mug146:SPCC1235.12c	1	936	43	-0.413	0.0781075	11	-0.4706	0.144402	-0.24	13	-0.4064	0.0582634
ppk18:SPAPB18E9.02c	2	3951	183	-0.4128	0.166113	11	-0.5839	0.0426285		0
SPAC227.12	2	1389	64	-0.4127	0.0400755	11	-0.5391	0.117541	-0.68	21	-0.4279	0.0826864
asp1:SPCC1672.06c:vip1	1	2763	128	-0.4126	0.110363	11	-0.5057	0.135658	-0.23	17	-0.5864	0.0881686
SPBC1347.12:arp1	4	1140	49	-0.4124	0.110037	11	-0.2735	0.051775	0.38	7	-0.7078	0.375225
taf1:SPAC7D4.04	1	2781	129	-0.4122	0.0273071	11	-0.1093	0.309539	0.18	17	-0.4159	0.0582414
SPBC1709.13c	1	1644	76	-0.4115	0.0613972	11	-0.2884	0.0726165	-0.7	21	-0.3255	0.107613
wtf21:SPCC1739.15	6	990	20	-0.4106	0.179488	11	-0.2691	0.202914	0.63	8	0.0717	0.905077
trm1:SPBC25D12.05	1	1647	76	-0.41	0.0268537	11	-0.3078	0.0211221	-0.75	16	-0.4628	0.0199919
SPBP22H7.02c	1	2502	116	-0.4097	0.134179	11	-0.4602	0.0438349	-1.33	12	-0.4837	0.16247
rrp16:nop53:SPAC22F8.09	2	1260	57	-0.4096	0.0630101	11	-0.5557	0.0983511	-1.12	21	-0.3717	0.206705
SPCC74.02c	4	2133	93	-0.409	0.0192434	11	-0.2234	0.0389858	-0.14	17	-0.5553	0.00243609
SPBC11C11.11c:SPBC3B8.12	6	1821	77	-0.4075	0.00056424	11	-0.4903	0.0486223	-0.01	17	-0.5955	0.115538
SPAC1F5.10	3	1185	53	-0.4067	0.0480037	11	-0.3356	0.0469935	-0.75	14	-0.5211	0.041225
lag1:SPAC1A6.09c	1	1173	52	-0.4064	0.0462345	11	-0.5141	0.0134162	-1.28	16	-0.5165	0.0612744
SPBC1709.02c:SPBC1734.18c:vas2:vrs1	4	2943	133	-0.4064	0.0854583	11	-0.2289	0.0212843	-1.23	21	-0.4151	0.0735636
SPAC6B12.01:SPAC1B9.03c	3	1170	52	-0.4061	0.0334251	11	-0.5244	0.0490911	-1.28	18	-0.4223	0.0554641
SPBC14C8.09c	2	894	36	-0.4056	0.133592	22	-0.361	0.0922246	0.12	28	-0.4322	0.129182
SPAC1B3.15c	1	1887	87	-0.405	0.113502	11	-0.0002	0.996729	1.27	15	-0.4623	0.081186
ade6:min1:SPCC1322.13	1	1659	78	-0.4046	0.0387672	11	-0.3255	0.0416461		12	-0.3832	0.201825
exg2:SPAC12B10.11	1	1713	80	-0.4043	0.0301863	11	-0.2776	0.131031	0.01	21	-0.515	0.00529458
gma12:SPCC736.04c	1	1128	52	-0.4042	0.140896	11	-0.4489	0.0830176	-0.77	13	-0.5229	0.139182
SPBC1703.11	3	657	27	-0.4041	0.0253615	10	-0.6382	0.0951711	-0.08	10	-0.478	0.135699
SPAC9G1.10c	2	3576	167	-0.404	0.00305285	11	-0.1311	0.00530226	0.27	14	-0.1144	0.696327
trk2:SPAC1639.02c:SPAC1F5.12	12	2643	111	-0.4038	0.139789	6	-0.2067	0.045884	-0.2	20	-0.6347	0.150448
pop8:SPBC1709.20	3	327	11	-0.4031	0.512891	9	-1.1281	0.0725064		0
SPAC521.02	1	852	38	-0.4018	0.303313	11	-0.5782	0.0274164	0.37	18	-0.55	0.109077
SPBC1773.16c	1	1788	81	-0.401	0.0615009	11	-0.5081	0.0710878	-0.12	22	-0.4337	0.00912372
spf1:spp1:SPCC594.05c	1	1275	58	-0.4006	0.0420203	11	-0.4234	0.205213	0.1	15	-0.647	0.0740205
kap123:SPBC14F5.03c	1	3204	150	-0.3997	0.0103856	11	-0.127	0.142313	-1.42	19	-0.24	0.240041
SPAC4F8.11	1	2541	118	-0.3996	0.139088	11	-0.0868	0.0504435	0.1	14	-0.8108	0.113691
SPBC947.08c	1	1017	45	-0.3992	0.0442393	11	-0.5199	0.0194622	-0.15	16	-0.4295	0.148871
SPAC644.10:med11	2	351	15	-0.3989	0.212454	10	-1.0447	0.0227813		0
SPAC6G9.01c	3	288	11	-0.3978	0.17739	10	-0.8061	0.024152	-1.05	28	-0.1676	0.274591
SPCC736.09c	1	696	32	-0.3973	0.159974	11	-0.6105	0.0278898	-0.29	19	-0.4323	0.297905
SPBC1711.05	1	1356	44	-0.3972	0.0630772	11	-0.324	0.0857786	-1.43	19	-0.3921	0.0863311
SPAC186.04c	1	444	20	-0.397	0.07661	11	0.0391	0.595477	0.52	13	-0.1003	0.818822
SPCC18.13	2	1266	55	-0.3968	0.0145744	11	-0.396	0.0134207	-1.46	11	-0.5311	0.107686
SPBP8B7.27:mug30	2	2424	111	-0.3961	0.00802972	11	-0.3888	0.0702281	-0.1	15	-0.2963	0.531147
SPAC31G5.06	2	705	31	-0.3959	0.233902	10	-0.0854	0.379685	0.83	10	-0.3041	0.457128
rcd1:SPAC29B12.06c	1	852	38	-0.3958	0.126568	11	-0.5968	0.0270443	-0.13	19	-0.421	0.102194
SPBC30D10.15	1	1551	71	-0.3952	0.160995	11	-0.7358	0.0429815	-0.74	15	-0.3644	0.103314
SPAC56F8.12	1	1185	55	-0.3952	0.142232	11	-0.021	0.649122	-0.14	7	-0.6428	0.3712
rpb7:SPACUNK4.06c:SPAPYUK71.02	2	519	22	-0.3948	0.0282879	10	-0.6858	0.00901274	-0.27	15	-0.4339	0.0148243
ero12:SPCC1450.14c	1	1704	77	-0.3945	0.059132	11	-0.4726	0.0160844	-0.1	16	-0.3188	0.066599
scd1:ral1:SPAC16E8.09	2	2619	119	-0.3945	0.0500568	11	-0.3432	0.021585		20	-0.5296	0.0667766
but1:SPAC27D7.12c:SPAC27D7.12:mug107	1	732	32	-0.3939	0.00167447	11	-0.8809	0.00246359	-1.46	18	-0.0643	0.571305
mis12:SPBC409.04c	1	780	36	-0.3936	0.0175594	11	-0.855	0.012222	-0.24	12	-0.3538	0.0804233
SPCC737.08	1	14154	667	-0.3934	0.193941	11	-0.1629	0.353698	-0.87	64	-0.5326	0.116374
rrn11:SPBC725.17c	2	603	27	-0.393	0.141518	11	-0.642	0.0389195	0.11	12	-0.508	0.118768
SPBC1306.02:SPBC4.08	3	2955	136	-0.3919	0.05055	11	-0.1516	0.0163936	-0.76	13	-0.315	0.21051
swi1:SPBC216.06c	2	2916	135	-0.3916	0.0262945	11	-0.1244	0.304907	-0.07	17	-0.4028	0.0504505
SPAC12B10.04	3	1212	53	-0.3915	0.145126	9	-0.3959	0.0525238	-0.59	21	-0.4467	0.23758
SPAC7D4.02c	4	1248	53	-0.3908	0.0303854	10	-0.4352	0.0533656	-0.24	6	-0.3711	0.0324958
SPAC26A3.10:cnt6	3	2772	124	-0.3906	0.0821353	11	-0.2951	0.0198387	-0.47	13	-0.4765	0.012289
SPBC660.10	2	2442	114	-0.3903	0.0845064	11	-0.9137	0.137259	-0.07	14	-0.3613	0.0368897
hhf2:ams3:h4.2:SPBC8D2.03c	1	312	12	-0.3898	0.159044	11	-0.5741	0.0422121		5	-0.3586	0.172606
SPAC29B12.05c	1	930	43	-0.3898	0.0335992	11	-0.2328	0.171926	0.14	14	-0.2616	0.398967
SPAPB1E7.03:rpc82	2	1776	83	-0.389	0.0720871	11	-0.3225	0.0176961	-0.81	11	-0.502	0.0559984
SPAPB1E7.11c	1	960	44	-0.3889	0.0247198	11	-0.3219	0.0612241	-1.37	13	-0.3986	0.033402
mis4:SPAC31A2.05c	8	4752	213	-0.3889	0.107909	11	-0.2874	0.100928	-0.69	19	-0.3015	0.250652
SPAC2F7.09c	1	1476	66	-0.3888	0.0681516	11	-0.4577	0.0729694	0.13	13	-0.5018	0.10592
alg6:SPBC3F6.06c:SPBC342.01c	3	1521	68	-0.3888	0.0187209	9	-0.4264	0.00381722	-0.67	13	-0.3639	0.0444883
SPAC3H1.10	1	1245	58	-0.3885	0.180105	11	-0.2895	0.060312	-0.58	6	0.0193	0.943375
SPBC26H8.09c	1	1548	68	-0.3879	0.012876	11	-0.4952	0.0279032	-0.39	13	-0.7774	0.0601371
rid1:SPBC1709.12	3	1104	50	-0.3864	0.0314857	10	-0.8407	0.0102959	-1.02	12	-0.4883	0.245808
mae1:SPAPB8E5.03	1	1317	55	-0.3864	0.0151912	11	-0.4299	0.0638934	-0.97	10	-0.3337	0.117415
snt2:SPAC3H1.12c	1	3396	156	-0.3855	0.194959	11	-0.4672	0.0394798	0.29	21	-0.2075	0.145839
SPCC1393.05:ers1	11	2871	120	-0.3851	0.127489	10	-0.3888	0.122091	0.12	12	-0.4877	0.378711
SPBC365.11	1	801	35	-0.3851	0.170427	11	-0.3529	0.178312	-0.08	13	-0.4003	0.177884
SPBC25D12.06	1	1698	80	-0.3847	0.0856414	11	-0.3742	0.0263485		0
SPBC336.05c	1	1137	52	-0.3846	0.229736	11	-0.5223	0.0409742	-0.17	20	-0.5806	0.121534
rft1:SPBC887.19	1	1584	72	-0.3846	0.0420128	11	-0.1749	0.327589	1.31	6	-0.3605	0.0386532
SPAC6G10.05c	3	3633	164	-0.3842	0.0248692	9	-0.1584	0.0370279	0.18	20	-0.5054	0.0326065
SPAC25H1.06	1	1227	57	-0.3837	0.0482917	11	-0.4107	0.023087	-0.31	12	-0.4561	0.0748519
rad1:SPAC1952.07	3	972	43	-0.3836	0.0814367	11	-0.479	0.136047	-0.36	14	-0.4582	0.0505006
SPBC1734.07c	1	1857	85	-0.3834	0.177512	11	-0.3704	0.0562061	0.03	15	-0.4502	0.0400936
cdc13:SPBC582.03	1	1449	67	-0.3829	0.0145324	11	-0.3383	0.0164878	-0.09	19	-0.44	0.0280711
cwf4:syf3:SPBC31F10.11c	1	2025	97	-0.3827	0.0334654	11	-0.0938	0.364039		16	-0.4347	0.0846447
mes1:SPAC5D6.08c	2	306	12	-0.3822	0.107713	10	-0.6007	0.037712	-0.33	17	0.0311	0.815049
ppc89:SPAC4H3.11c:mug127	1	2352	109	-0.3819	0.0496572	11	0.08	0.286137	-0.44	19	-0.2391	0.156433
SPBC16E9.15	4	228	6	-0.3807	0.050485	8	-0.4336	0.059996	0.45	14	-0.1477	0.132421
rpc1:SPBC651.08c	2	4218	197	-0.3806	0.0465211	11	-0.3577	0.0426053	-1.24	21	-0.4169	0.0730379
cwc16:SPBC18H10.10c	3	885	38	-0.3801	0.0328633	11	-0.3646	0.0787871	-0.38	10	-0.4234	0.434079
SPBC21B10.07	1	1260	57	-0.3793	0.124189	11	-0.178	0.078339	-0.92	20	-0.5442	0.104824
SPAC17G6.05c	1	2328	107	-0.3789	0.12051	11	-0.7189	0.0112009	0.02	21	-0.3629	0.106561
SPAC20H4.09	9	1944	78	-0.3777	0.0258585	8	-0.5855	0.0147221	-0.15	13	-0.5317	0.208866
eri1:SPBC30B4.08	4	942	40	-0.3775	0.145973	9	-0.5825	0.00240782	0.89	6	-0.0947	0.836873
amo1:SPBC15D4.10c	2	1428	66	-0.3763	0.106719	11	-0.4593	0.0579679	-0.23	18	-0.3983	0.156839
SPAC3G9.11c	1	1713	80	-0.3752	0.193925	11	-0.2804	0.428995	0.42	29	-0.2828	0.495651
SPBC354.04	1	492	22	-0.3744	0.0121672	11	-0.6426	0.0342134	-0.63	14	-0.4119	0.0301566
SPAC9G1.08c	1	726	32	-0.3744	0.110471	11	-0.5209	0.035671	0.1	15	-0.4514	0.0943805
sid4:SPBC244.01c	2	1983	93	-0.374	0.200567	11	-0.2283	0.0297657		0
SPBC17D1.05	1	1107	51	-0.3736	0.0294783	11	-0.579	0.00973716	-1.68	16	-0.3865	0.0301883
SPCC736.02	1	861	38	-0.373	0.169846	11	-1.0498	0.00619611	-0.55	13	-0.3909	0.343914
SPAC1039.02	1	1806	85	-0.3728	0.0472905	11	-0.2295	0.152946	0.03	19	-0.4303	0.0895548
SPAC25B8.07c	1	342	14	-0.3726	0.350855	11	-0.8275	0.0342668	0.04	10	-0.494	0.232361
gcd10:SPBC800.08	2	1389	59	-0.3726	0.0569433	11	-0.2921	0.111391	-1.03	14	-0.2623	0.305884
SPCC970.11c:wtf9	6	1002	11	-0.3723	0.106439	0				0
SPAC22G7.07c	1	1242	57	-0.3722	0.0481572	11	-0.3598	0.274913	1.16	21	-0.4678	0.244771
prp28:SPCC63.11	1	1989	92	-0.3722	0.00169882	11	-0.3394	0.0725414	-0.28	16	-0.5407	0.00841075
SPAC17A2.07c	2	534	23	-0.372	0.0644763	11	-0.6144	0.0245848	-0.32	12	-0.3856	0.0197644
SPAC144.12	1	825	38	-0.3718	0.128427	11	-0.3178	0.00080726	-1.2	15	-0.4285	0.0391229
SPCC553.12c:SPCC794.13	1	1566	71	-0.3708	0.0249458	11	-0.4703	0.0679026	-0.31	19	-0.2566	0.251726
tlg2:SPAC823.05c	2	906	41	-0.3701	0.107803	11	-0.4073	0.230093	0.27	13	-0.3197	0.464276
cdr2:SPAC57A10.02	1	2328	105	-0.3698	0.0390199	11	-0.2534	0.113079	0	15	-0.4235	0.0524215
SPBC106.08c:mug2	1	891	41	-0.3696	0.0561168	11	-0.3182	0.0448214	1.11	14	-0.4523	0.0243376
SPAC4G9.07:mug133	1	1542	72	-0.3695	0.0656416	11	-0.2939	0.0249837		0
SPAC25B8.06c	2	1365	61	-0.3693	0.0272544	11	-0.2236	0.113869	-0.54	17	-0.408	0.05529
cut20:lid1:SPAPJ698.04c:SPAC19G12.01c:apc4	5	2160	99	-0.3692	0.0447108	11	-0.1862	0.385303	-0.02	36	-0.5687	0.00807142
tub1:atb2:alp2:SPBC800.05c:ban5	1	1350	63	-0.3684	0.0279495	11	-0.2552	0.0514983		16	-0.3505	0.105682
win1:SPAC1006.09:SPAC1250.06c:SPAPJ730.01	1	4311	202	-0.3672	0.0150985	11	-0.249	0.0301179	-0.34	18	-0.2522	0.161042
SPBC1685.04	1	978	45	-0.367	0.0661491	11	-0.4222	0.010635	-0.12	16	-0.3148	0.0427329
SPBC29A10.07	1	3753	173	-0.3663	0.0150448	11	-0.1242	0.163543	-0.5	13	-0.4685	0.115057
pct1:SPAC644.04	2	912	41	-0.3661	0.0390174	11	-0.4402	0.0345152	-0.04	22	-0.4582	0.0788816
SPCC830.04c:mug128	1	432	18	-0.3659	0.262894	11	-0.3857	0.0744941		0
mal1:SPBC1683.07	1	1740	80	-0.3657	0.0217871	11	-0.5383	0.139635	0.24	19	-0.4842	0.118784
SPAC1071.05	1	1020	47	-0.3652	0.00410845	11	-0.5709	0.0827583	-0.29	18	-0.4944	0.123448
SPCC550.03c	1	3642	170	-0.3651	0.0579658	11	-0.2298	0.315118	-0.12	17	-0.6717	0.0589792
sck2:SPAC22E12.14c	1	1941	91	-0.3643	0.00279965	11	-0.2323	0.194855	-0.96	17	-0.4746	0.0424496
SPAC1B3.13	2	2403	110	-0.3635	0.0221332	11	-0.2036	0.21591	-1.07	15	-0.463	0.0166997
SPAC12B10.08c	3	1371	62	-0.363	0.0494372	11	-0.4114	0.140724	-0.15	20	-0.3991	0.00657803
SPBC651.06:mug166:csa1	6	1584	67	-0.3627	0.0721312	19	-0.4512	0.0348039	0.28	31	-0.451	0.19329
SPBC56F2.04:utp20	3	7482	342	-0.3621	0.134372	11	-0.1699	0.0731923	-0.71	23	-0.2025	0.353893
aps1:SPAC13G6.14:SPAC24B11.03	1	633	30	-0.3618	0.142642	11	-0.5634	0.0470983	-0.26	16	-0.4076	0.188523
SPAC1399.04c	1	663	30	-0.3614	0.196595	10	-0.3945	0.0359303	0.21	11	-0.6391	0.135407
cdc14:SPBC24C6.07	1	723	34	-0.3612	0.25557	11	-0.4876	0.145567	0.51	15	-0.2512	0.419691
rpp101:rpp1-1:SPAC644.15	2	330	12	-0.3606	0.342868	10	-0.1382	0.150066	-1.18	7	-0.4438	0.369722
SPBC1703.05	2	1011	46	-0.3602	0.103047	11	-0.6769	0.00222933	-0.76	18	-0.542	0.0971169
SPBC17A3.03c	4	792	33	-0.3592	0.15706	10	-0.6894	0.0136602	-0.22	15	-0.4245	0.0404136
SPBC29A10.10c	1	5835	274	-0.3591	0.215779	11	-0.0719	0.44985	-0.18	15	-0.1527	0.295945
tlg1:SPBC36B7.07	2	678	30	-0.3589	0.019554	11	-0.4848	0.00817156	0.08	13	-0.3797	0.0781074
mam1:SPBC2G5.09c:SPBC25B2.02c	1	4011	190	-0.3589	0.113262	11	-0.0924	0.151514	0.68	24	-0.353	0.368069
SPBC4.01	2	747	33	-0.3588	0.246793	10	-0.3111	0.191583		0
SPAPB1A10.11c	1	1581	71	-0.3584	0.236549	11	-0.2985	0.0548214	-0.66	10	-0.0932	0.754077
srp54:SPCC188.06c	2	1569	73	-0.3582	0.111805	11	-0.246	0.0315145	-0.57	13	-0.4831	0.0328177
SPAC23D3.03c	1	1419	64	-0.3581	0.0658295	11	-0.4265	0.0228993	-0.4	15	-0.77	0.0188761
arx1:SPBC23E6.05	3	1254	54	-0.3578	0.0546864	11	-0.4165	0.0357028	-1.16	16	-0.4008	0.153084
SPBC13G1.10c:mug81	1	5808	269	-0.3573	0.0420197	11	-0.1423	0.239255	-0.02	19	-0.1992	0.235633
uba3:SPAC24H6.12c	1	1335	62	-0.3572	0.147333	11	-0.3886	0.127446	0.5	12	-0.5217	0.00364574
SPAC56F8.03	1	3240	145	-0.357	0.100983	11	-0.038	0.79979	-1.14	15	-0.4414	0.134277
SPAC1399.01c	1	1806	83	-0.3568	0.011807	11	-0.1997	0.0630817	1.21	14	-0.524	0.0110897
pcu4:cul4:Cul-4:SPAC3A11.08	1	2205	102	-0.3565	0.0740344	11	-0.3406	0.0784418	0.18	16	-0.496	0.0300535
rdp1:rdr1:SPAC6F12.09	1	3648	167	-0.3561	0.0223429	11	-0.1126	0.0158915	-0.05	18	-0.2154	0.0804567
SPBC577.11	3	720	31	-0.3559	0.0896206	11	-0.4857	0.0110431	-0.16	12	-0.4264	0.152292
cid1:SPAC19D5.03	3	1218	52	-0.3559	0.188349	11	-0.3756	0.153039	-0.1	12	-0.4951	0.0182064
SPBC3E7.09	1	1980	93	-0.3556	0.0066964	11	-0.2544	0.0174775	0.38	19	-0.4841	0.042907
SPAC1610.05:SPAC1002.01	2	540	24	-0.3549	0.0496258	11	-0.4097	0.0195136	-0.39	12	-0.3849	0.118042
SPAPJ735.02c:SPAC5D6.13	1	1014	46	-0.3549	0.053873	11	-0.3805	0.0547088	-0.29	13	-0.4701	0.111526
grx3:SPCC1450.06c	1	501	23	-0.3546	0.151268	11	-0.6566	0.0534998	-0.23	13	-0.4891	0.0165662
cdc22:SPAC1F7.05	2	2436	115	-0.3545	0.0523031	11	-0.1787	0.106931	-0.06	19	-0.4693	0.0136326
meu23:B13958-2:SPCC613.11c	1	765	35	-0.3544	0.267478	11	-0.7234	0.09669		22	-0.4634	0.187254
SPAC23C4.21:SPAC1A6.02	1	1086	49	-0.354	0.175118	11	-0.347	0.090453	-0.69	21	-0.4293	0.212254
ubr11:SPAC15A10.11	1	6159	289	-0.3539	0.109111	11	-0.0917	0.264743	-0.05	26	-0.5255	0.153997
SPBC21B10.09	4	1560	69	-0.3534	0.0310419	11	-0.3695	0.0577057	-0.35	14	-0.4236	0.0852801
SPAC890.04c	2	1323	61	-0.3531	0.0283738	11	-0.3434	0.0440253	-1.3	13	-0.359	0.0599146
SPAC16C9.02c	3	924	40	-0.3527	0.104531	11	-0.4496	0.0539521	-0.83	16	-0.3919	0.0661377
dbp2:SPBP8B7.16c	3	1653	73	-0.3525	0.0237977	11	-0.4429	0.035114	-1.36	19	-0.4601	0.0127652
SPAC11D3.14c	1	3783	179	-0.3525	0.0173172	11	-0.2372	0.0842416	0.04	13	-0.3329	0.212663
SPBC1E8.05	1	954	43	-0.3525	0.0969062	10	-0.2159	0.217632		0
SPBC685.03	1	1359	62	-0.3524	0.0504519	11	-0.2805	0.0980785	-0.01	16	-0.3607	0.0751013
rgf3:lad1:SPCC645.06c	1	3828	181	-0.3517	0.0844879	11	-0.2804	0.00563272	-0.72	39	-0.4403	0.168909
oar2:SPAC3G9.02	1	711	32	-0.3515	0.0476552	11	-0.7801	0.020173	-0.35	16	-0.304	0.294154
vps27:SPAC19A8.05c:sst4	1	1833	84	-0.3515	0.0823499	11	-0.1257	0.451289	0.89	15	-0.1854	0.33448
sec16:SPAC29B12.07	1	5988	282	-0.3514	0.126979	11	0.0368	0.764588	-0.05	13	0.0009	0.931789
SPAC1486.06	1	1233	58	-0.3512	0.0865786	11	-0.1887	0.0567355	-0.25	21	-0.4531	0.00635685
SPAC22G7.10	3	1035	45	-0.3497	0.0993082	11	-0.3049	0.0110229	-0.31	18	-0.5114	0.00565437
SPBC18H10.08c:ubp4	1	1317	62	-0.3495	0.0766293	11	-0.5161	0.101807	-0.26	21	-0.4674	0.130867
SPAC6C3.05	1	810	37	-0.3495	0.130045	11	-0.3668	0.232484		0
SPAC1F5.01:SPAC18B11.11	1	3885	181	-0.3491	0.0169242	11	-0.0227	0.562196	0.07	19	-0.6119	0.0511487
SPBC2G2.07c:mug178	1	678	29	-0.349	0.108286	11	-0.5385	0.0866991	0.12	17	-0.4409	0.14241
SPCC553.11c	3	324	11	-0.3483	0.111188	9	-0.5449	0.0706801	-0.18	14	-0.3998	0.094654
SPBC13G1.04c	2	894	40	-0.3483	0.218538	11	-0.2399	0.0544787	-1.18	14	-0.3282	0.458311
spo9:SPBC36.06c	4	1056	46	-0.3476	0.106046	10	-0.3556	0.0817923	-0.4	14	-0.4491	0.0761725
erg1:SPBC713.12	1	1374	64	-0.3475	0.199111	11	-0.2809	0.092457	-0.76	17	-0.4194	0.133671
SPBC29A10.09c	1	1284	57	-0.3465	0.119537	11	0.1754	0.200302	-0.36	17	-0.2891	0.420329
rps001:rps0-1:rpsa-1:rps0:SPBC685.06	2	879	39	-0.346	0.169432	12	-0.0137	0.345209	-1.07	30	-0.3487	0.111472
mfm2:SPAC513.03	2	135	5	-0.3456	0.270086	9	-1.2303	0.053071	-0.9	8	-0.064	0.761734
rps1201:rps12-1:SPCC962.04:rps12	2	438	18	-0.3454	0.141996	10	-0.0332	0.377452	-1.08	10	-0.3983	0.0869705
SPAC323.05c	5	696	27	-0.3448	0.0192111	10	-0.5576	0.0988855	0.19	20	-0.381	0.0218428
SPBC56F2.08c	1	1986	93	-0.3445	0.0757655	11	-0.478	0.111663	-0.96	15	-0.4679	0.213862
rps20:SPCC576.09	1	357	16	-0.3442	0.28424	10	-0.008	0.667769	-0.56	12	-0.3744	0.283566
dma1:SPAC17G8.10c	1	804	37	-0.3439	0.325017	11	-0.2639	0.150655	0.79	15	-0.4752	0.252023
SPAC23G3.05c	1	1032	46	-0.3435	0.127829	11	-0.8184	0.0128079	-0.24	14	-0.4599	0.0790705
rev3:SPAC688.10	1	4443	205	-0.3434	0.0844523	11	-0.0685	0.459232	0.55	22	-0.5134	0.269967
hst4:SPAC1783.04c	2	1248	58	-0.3426	0.209106	11	-0.4216	0.0236411	-0.03	20	-0.3944	0.155587
SPAC2F3.12c	5	840	34	-0.3424	0.28799	11	-0.3648	0.0912354		0
p23fy:SPAC1F12.02c	1	507	23	-0.3421	0.193122	11	-0.095	0.169599	-1.19	13	-0.3436	0.245523
SPBC13E7.06:msd1:mug172	1	996	45	-0.3419	0.201675	11	-0.5029	0.13758	-0.33	15	-0.4339	0.107089
SPBC2G2.10c:mug110	2	747	32	-0.3418	0.130991	11	-0.3	0.0604118	-0.14	20	-0.3064	0.157384
alp5:SPBP23A10.08	1	1302	60	-0.341	0.0197679	11	-0.2409	0.184562	-0.05	15	-0.3605	0.0515428
lsm5:SPBC20F10.09	4	243	8	-0.3407	0.354666	7	-0.3519	0.155901	-0.06	11	-0.3478	0.250828
SPBC146.02	1	792	36	-0.3405	0.357917	11	-0.2687	0.226759	0.97	13	-0.3075	0.45823
SPBC36.11	1	1032	47	-0.3398	0.0711256	11	-0.3924	0.0774163	-0.37	18	-0.4016	0.00231656
SPAC19D5.05c	3	552	22	-0.3397	0.175557	11	-0.4912	0.0312873	-0.91	16	-0.3646	0.098152
SPAPB8E5.07c	1	3492	163	-0.3396	0.105468	11	-0.2641	0.201314	-0.37	6	-0.1214	0.452666
SPBP16F5.06	1	1437	65	-0.339	0.0636936	11	-0.4181	0.0556625	-0.9	17	-0.1586	0.169166
SPAPYUG7.06:mug67	1	606	28	-0.3381	0.253774	11	-0.2203	0.232969	-0.24	16	-0.4394	0.332999
rpl3601:rpl36-1:SPCC970.05	2	300	10	-0.3379	0.279547	10	-0.0916	0.0529622	-0.92	13	-0.2994	0.052773
rpl2301:rpl23-1:SPAC3G9.03	2	420	16	-0.3375	0.0519232	10	-0.0961	0.156954	-1	11	-0.344	0.218241
SPCC1450.19:SPCC1442.03	2	1017	44	-0.3373	0.0292948	11	-0.4753	0.0153159	0.19	12	-0.4793	0.0745287
SPAC4G8.12c	6	1602	67	-0.3373	0.027401	11	-0.4721	0.0416397	0.16	21	-0.4164	0.154692
SPAC7D4.14c	1	1656	74	-0.3371	0.0683276	11	-0.3513	0.089363	-0.17	15	-0.5657	0.0694665
msh3:swi4:SPAC8F11.03	2	3015	140	-0.3369	0.0983951	11	-0.3111	0.0538484	-0.45	16	-0.4619	0.119807
SPBC2F12.03c	1	2676	126	-0.3367	0.0664974	11	-0.3723	0.0303313		0
SPAC4G8.04	2	2319	107	-0.3364	0.0103271	10	-0.2913	0.0496051	-0.41	18	-0.4325	0.0275775
apt1:SPAC23A1.03	2	567	23	-0.3362	0.252721	11	-0.0764	0.0937293	-1.56	13	-0.375	0.173478
SPCC1739.07	1	402	18	-0.3361	0.219185	11	-0.4554	0.165555	-0.3	12	-0.2417	0.182357
SPBC29A3.09c	1	2211	102	-0.3361	0.0375912	11	-0.144	0.0926051	-0.57	13	-0.4951	0.060771
SPBC18E5.14c	3	837	35	-0.3359	0.178035	20	-0.6161	0.0471215	0.27	22	-0.3988	0.163837
SPAC688.07c	1	3117	145	-0.3357	0.0869532	11	-0.4664	0.0338272	-0.14	12	-0.4162	0.0827459
SPAC1F8.08	1	363	16	-0.3352	0.302207	11	-0.1329	0.587689	-0.14	12	-0.2157	0.345014
SPBC17D1.04:acr1	1	753	34	-0.3348	0.0373694	11	-0.5134	0.0363476	-0.15	12	-0.5371	0.0344113
SPCC1739.02c:mrpl22	1	750	34	-0.3348	0.0529939	11	-0.481	0.0939714	-0.26	12	-0.4789	0.089669
SPBC365.04c	1	702	33	-0.3347	0.15795	11	-0.6453	0.0136555	-1.07	14	-0.4915	0.0628907
for3:SPCC895.05	1	4386	204	-0.3346	0.0728945	11	-0.4976	0.0405616	0.01	23	-0.3705	0.0638858
rnh1:SPBC336.06c	2	795	35	-0.3344	0.0841382	11	-0.3755	0.100493	-0.08	14	-0.3525	0.0961903
apc13:SPBC9B6.12c:SPBC28E12.01c	1	408	18	-0.3344	0.571706	11	-0.3042	0.104975	-0.54	12	-0.204	0.705607
dis3:SPBC26H8.10:rrp44	2	2913	133	-0.3344	0.0708135	11	-0.1678	0.0338958	-0.62	21	-0.1329	0.137949
SPAC1002.17c:urg2	1	570	25	-0.3335	0.206976	11	-0.229	0.235974	-0.27	18	-0.3606	0.293541
SPBC30D10.12c:rsm27	3	282	11	-0.3331	0.292767	11	-0.5442	0.155208	-0.41	13	-0.4124	0.133399
cut11:SPAC1786.03:SPAC24C9.01	2	1806	78	-0.333	0.135341	11	-0.4105	0.104731	-0.13	15	-0.29	0.308512
SPAC1B1.02c	1	1614	72	-0.3323	0.149821	11	-0.0484	0.635152	0.18	20	-0.3972	0.101337
SPBC1E8.02	1	1812	85	-0.3321	0.147465	11	-0.2799	0.392174	0.14	12	-0.4069	0.235891
rfc1:SPBC23E6.07c	4	2805	125	-0.3319	0.0176122	11	0.0087	0.79989	-0.42	19	-0.5903	0.0183923
SPBC887.12	1	3777	172	-0.3317	0.0121477	11	-0.0566	0.559779	0.2	26	-0.4442	0.0516694
SPCC126.05c:mrpl17	4	807	33	-0.3316	0.0623601	9	-0.4066	0.095262	-0.31	12	-0.2594	0.225281
SPBC3B9.14c:mrpl3	3	981	44	-0.3306	0.0055117	10	-0.281	0.038241	-0.41	14	-0.3791	0.0356672
swd2:swd2.1:SPBC18H10.06c	3	1074	47	-0.3303	0.262165	11	-0.5814	0.00822014	-0.29	12	-0.24	0.156553
SPBC19F5.02c	1	2133	100	-0.3301	0.00151556	11	-0.1037	0.223869	-1.24	13	-0.1849	0.0210495
ppk11:SPAC2C4.14c	1	939	43	-0.33	0.0692873	11	-0.5431	0.0573623	-0.01	13	-0.3941	0.0506234
sir1:SPAC4C5.05c:SPAC10F6.01c	1	4422	206	-0.33	0.0668799	11	-0.0173	0.480299	-1.32	25	-0.4565	0.0546109
sfh1:SPCC16A11.14	1	1257	59	-0.3291	0.172676	11	-0.0675	0.276499	-0.61	15	-0.3843	0.0902018
SPAC823.09c	3	951	41	-0.329	0.0762779	10	-0.1967	0.328056	0.51	21	-0.3515	0.00453112
aur1:SPAC3H8.06	1	1269	58	-0.3288	0.0721764	11	-0.1595	0.373245	-0.94	18	-0.5572	0.0506777
SPAC1002.05c:jmj2	1	2148	101	-0.3288	0.0838818	11	-0.0428	0.578923	0.44	17	-0.209	0.30309
plh1:SPBC776.14	9	1872	79	-0.3281	0.0142515	10	-0.2318	0.118208	-0.46	17	-0.3998	0.0546705
kap111:SPAC22G7.02	8	2973	129	-0.328	0.159444	10	-0.1252	0.143606	-0.43	13	-0.5828	0.269079
btf3:SPAC4F10.14c:egd1:nac2:btt1	2	456	19	-0.328	0.335898	11	-0.0642	0.0689721	-0.9	15	-0.3498	0.311043
rfp1:SPAC19A8.10:mug140	1	765	36	-0.3278	0.057601	11	-0.4145	0.191991	0.18	22	-0.3693	0.19734
nuc1:rpa1:SPBC4C3.05c	1	5070	236	-0.3269	0.0287717	11	-0.157	0.224679		51	-0.3392	0.0785355
SPBC27.01c	1	399	18	-0.3267	0.12953	11	-0.4352	0.0488903	-0.05	13	-0.3529	0.240666
SPBC16E9.07:mug100	1	942	41	-0.3263	0.156635	11	-0.353	0.0413405	-0.04	20	-0.3726	0.173019
sap114:SPAC22A12.09c	5	1446	64	-0.3262	0.124317	11	-0.3091	0.0536155	-0.3	10	-0.2813	0.0180861
arp42:arp4:SPAC23D3.09	1	1293	61	-0.3262	0.0597414	11	-0.1609	0.283448	-0.34	14	-0.4713	0.119602
vps13a:SPBC31F10.18c:SPBC21C3.01c:vps1301	3	9216	428	-0.3261	0.119077	11	0.0055	0.94796	-0.09	21	-0.0967	0.709229
ist1:SPCC285.02c:SPCC1442.17c	3	816	35	-0.3258	0.117371	10	-0.3133	0.125743	-0.26	15	-0.5722	0.0115669
rpa43:rpa21:SPBC3B9.07c	3	522	21	-0.3247	0.282645	11	-0.3527	0.0660822	-0.89	20	-0.0993	0.0346513
rps1701:rps17-1:SPBC839.05c	2	396	17	-0.3238	0.273239	11	-0.0834	0.0515551	-1.19	11	-0.3515	0.247897
SPCC777.15	1	981	46	-0.3237	0.277004	11	-0.4121	0.0659507	-0.21	6	-0.3405	0.0646036
tfb2:SPBC13G1.13:SPBC31F10.01	2	1344	61	-0.3235	0.180415	11	-0.3545	0.00074046	-0.07	21	-0.2834	0.108829
rpl22:SPAC11E3.15:SPAP8A3.01	3	354	13	-0.3234	0.234152	10	-0.0684	0.0798765	-0.74	15	-0.3525	0.212804
SPAC977.12	1	1071	6	-0.3232	0.0382838	10	-0.3323	0.104895		0
pis1:SPAC1D4.08	2	756	32	-0.323	0.0873852	11	-0.3349	0.02764	-0.36	15	-0.3188	0.0710644
SPAC27E2.11c	1	246	11	-0.3227	0.00465449	10	-0.1116	0.201546	-1.07	6	-0.399	0.00519589
SPAC27E2.13	1	183	7	-0.3226	0.556657	0				0
SPBC11C11.10:SPBC3B8.13c	2	1224	55	-0.3224	0.219986	11	-0.304	0.141285	-0.68	19	-0.2599	0.372307
rps2302:rps23-2:SPBP4H10.13	1	432	19	-0.3224	0.150521	11	-0.0786	0.0649862	-1.14	13	-0.2355	0.00391564
urb2:SPAC2G11.02	2	3957	184	-0.3222	0.0756464	11	-0.1215	0.460139	-0.81	22	-0.4492	0.0739376
SPBC2A9.11c:SPBC2D10.01c	3	1188	52	-0.3218	0.0143891	10	-0.3858	0.0120876	-0.33	14	-0.3107	0.0431518
rpl2702:rpl27-2:SPCC74.05	2	411	18	-0.3212	0.374787	10	-0.0834	0.0470458		11	-0.3273	0.365628
rps2801:rps28-1:SPAC25G10.06	2	207	8	-0.3212	0.278359	9	-0.0704	0.203296	-0.99	14	-0.2277	0.166235
SPAC2F3.13c	2	1047	47	-0.321	0.0319156	11	-0.6094	0.0165682	-0.67	19	-0.3237	0.0680353
SPAC9.11	2	987	45	-0.3208	0.170796	11	-0.5982	0.0159844	-0.1	21	-0.6721	0.115699
rps1901:rps19-1:SPBC21C3.13	2	435	17	-0.3206	0.333945	10	-0.0174	0.300507	-0.85	10	-0.3364	0.327523
SPBC3H7.07c	2	897	41	-0.3204	0.266739	11	-0.4246	0.0534675	-0.53	14	-0.4578	0.191371
rga6:SPBC354.13	1	2202	103	-0.3198	0.0945378	11	-0.2958	0.0283255	0.31	15	-0.0912	0.336741
mst1:SPAC637.12c	1	1392	64	-0.3193	0.0366382	11	-0.5849	0.0967609	-0.61	14	-0.2344	0.33291
sum3:ded1:slh3:moc2:SPCC1795.11	1	1911	89	-0.3191	0.00224272	11	-0.1782	0.00939059		19	-0.3604	0.0755637
SPCC757.13	1	1569	72	-0.319	0.00313117	11	-0.2611	0.0819464	0.06	7	-0.3052	0.0456203
SPCC1393.11	1	594	27	-0.3189	0.197446	11	-0.8319	0.0456315	-0.49	15	-0.456	0.162847
SPCC162.01c	1	735	33	-0.3173	0.132369	11	-0.3812	0.0516885	-0.96	17	-0.3222	0.34757
SPAC1B3.04c	2	1941	90	-0.3167	0.2737	11	-0.2051	0.067175	0.14	18	-0.2428	0.50464
SPAC12G12.09	1	2934	139	-0.3163	0.168003	11	-0.3199	0.106889	-0.19	21	-0.4921	0.246244
SPBC342.02:qrs1	1	2436	113	-0.3162	0.0962576	11	-0.5548	0.0308643	-0.92	19	-0.3672	0.184689
rmt1:prmt1:SPAC890.07c	9	1023	38	-0.3162	0.147564	10	-0.3735	0.0147949	-1.24	11	-0.2928	0.13041
SPAC26H5.11:mug56	2	2898	135	-0.3162	0.063671	10	-0.036	0.781879	0.12	19	-0.3064	0.111962
rps2402:rps24-2:SPBC17G9.07	2	405	16	-0.316	0.321602	10	-0.0273	0.0433248		0
SPAC589.10c	1	453	12	-0.3157	0.212998	11	-0.0961	0.221306		0
SPAC4D7.11	3	846	36	-0.3153	0.25751	11	-0.4882	0.132937	0.33	13	-0.3606	0.186297
ucp14:SPAC1486.02c	3	1119	49	-0.3151	0.0817884	11	-0.3685	0.0119448	-0.07	20	-0.3533	0.176484
sla1:SPAC57A10.10c	2	897	40	-0.315	0.232774	11	-0.279	0.0541792	-2.15	15	-0.3521	0.175783
SPAC25H1.07	1	2658	120	-0.3149	0.0320512	11	-0.1858	0.0569706	-0.58	18	-0.4031	0.0466039
SPBC530.08	1	2448	112	-0.314	0.106293	11	-0.1976	0.235177	-0.49	16	-0.3548	0.128888
meu8:SPCC550.10	1	1503	68	-0.3136	0.177425	11	-0.1716	0.137178	2.12	7	0.0494	0.824885
SPAC22F8.04	1	1152	52	-0.3126	0.00582149	11	-0.3307	0.106407	-0.48	14	-0.4601	0.0491009
SPBC23E6.10c	1	1080	49	-0.3116	0.160732	11	-0.277	0.0756994	-0.39	14	-0.2639	0.191865
spt5:SPAC23C4.19	1	2973	140	-0.3116	0.0529382	11	-0.1901	0.17038		0
SPBC2G5.02c	1	765	35	-0.3114	0.20183	11	-0.4332	0.0385354	-0.01	12	-0.2561	0.413153
eng2:SPAC23D3.10c	1	2121	100	-0.3112	0.0299251	11	-0.2644	0.0438815	0.72	16	-0.3643	0.360968
SPAC20G8.04c	1	1899	88	-0.311	0.269424	11	-0.2371	0.170613	-0.59	12	-0.4265	0.190834
rps1602:rps16-2:rps16:SPAC664.04c	2	423	16	-0.3107	0.185286	11	-0.1788	0.0156959	-0.85	7	-0.2389	0.32111
wtf10:SPCC1183.10	5	777	11	-0.3107	0.061106	11	0.0002	0.997789		0
SPCC4G3.17	1	597	28	-0.3106	0.0869384	11	-0.5507	0.00113241	-0.54	12	-0.4188	0.00711624
SPBC17D1.03c	3	813	34	-0.3106	0.0298604	11	-0.2239	0.0635175	-0.69	12	-0.38	0.148492
prp45:cwf13:snw1:SPCC188.11:SPCC584.08	3	1674	76	-0.3102	0.0411286	10	-0.1522	0.219418	-0.21	18	-0.2938	0.0347962
myo51:SPBC2D10.14c	3	4416	205	-0.3102	0.0576643	10	-0.0529	0.426461	-0.06	20	-0.3802	0.403722
clp1:flp1:SPAC1782.09c	2	1614	75	-0.31	0.017368	11	-0.4726	0.112337	-0.2	14	-0.4433	0.0602253
SPBC691.02c	1	2037	95	-0.3097	0.167588	11	-0.2025	0.0387538	-0.13	15	-0.41	0.144576
rps901:rps9-1:SPAC24H6.07:rps9a	2	576	25	-0.3096	0.239623	11	-0.0496	0.165535		6	-0.3059	0.236322
SPBC1A4.11c	1	375	17	-0.3094	0.175365	11	-0.9056	0.0333871		0
SPCC16C4.15:rml2	2	957	43	-0.3092	0.0706589	11	-0.423	0.0163986	-0.29	22	-0.3501	0.091055
SPAC589.11:mug82	2	549	24	-0.3091	0.0745442	11	-0.8862	0.0723964	-0.49	10	-0.224	0.413516
SPBC1861.06c:mug131	1	1302	61	-0.3083	0.0606889	11	-0.0666	0.481896	-0.37	19	-0.5437	0.174055
cwf10:spef2:snu114:SPBC215.12	4	2952	135	-0.308	0.0142259	11	-0.1293	0.0760599	0.03	21	-0.4836	0.0622509
SPCC794.06	1	1296	60	-0.3075	0.131594	11	-0.3284	0.221074	0.16	15	-0.2573	0.160554
SPCC24B10.05:tim9	2	255	10	-0.3067	0.513334	10	-0.3381	0.106682	-0.49	22	-0.0467	0.532483
rps2401:rps24-1:rps24:SPAC17G6.06	2	405	17	-0.3066	0.296839	11	-0.0599	0.0861599		0
SPAC1399.02	1	1770	72	-0.3065	0.0138693	11	-0.1112	0.173044		0
SPAC806.11	1	219	8	-0.3061	0.228767	0				0
sec2:SPAC23C4.10	1	1584	74	-0.3057	0.150346	11	-0.3391	0.0391025	0.15	18	-0.2865	0.158724
rga1:SPBC3F6.05	1	3453	161	-0.3055	0.00634363	11	-0.2168	0.00812357		0
rpl3001:rpl30-1:rpl30:SPAC9G1.03c	2	330	13	-0.3054	0.446889	10	-0.071	0.0580019		13	-0.3048	0.3446
wtf16:SPCC1450.08c	4	1050	14	-0.3053	0.0797992	8	-0.0414	0.497249		0
rad8:SPAC5H10.14c:SPAC13G6.01c	1	3402	157	-0.3044	0.0661404	11	0.0225	0.850978	-0.16	14	-0.3263	0.237444
SPBPB2B2.09c	1	1053	47	-0.3043	0.202107	11	-0.3897	0.0471029	-0.61	15	-0.397	0.16734
erv25:SPAC23H4.03c	2	651	28	-0.3041	0.206233	11	-0.4103	0.00595888	-0.4	10	-0.3969	0.193828
moa1:mug159:SPAC15E1.07c	1	519	24	-0.3037	0.163819	11	-0.0532	0.674698		0
SPAPB24D3.03	1	1158	53	-0.3036	0.13412	11	-0.227	0.0600942	0.95	14	-0.3647	0.176133
rmt3:prmt3:SPBC8D2.10c	3	1632	72	-0.3035	0.0139991	11	-0.2663	0.0834731	-1.68	22	-0.2456	0.0242638
SPCC576.18c:SPCC126.01c	1	1110	51	-0.3034	0.102097	11	-0.4276	0.0449029	-0.74	20	-0.3118	0.37383
SPCC645.02	1	567	24	-0.3032	0.384142	11	-0.3476	0.0144933	0.03	19	-0.2197	0.258146
SPAC1039.04	1	1524	70	-0.3031	0.298138	11	-0.4521	0.147875	0.49	18	-0.3508	0.220857
SPCC1902.02:SPCC663.16c:mug72	3	1725	78	-0.3029	0.0754892	11	-0.5507	0.1456	-0.35	21	-0.292	0.257066
SPBC13E7.03c	1	2142	100	-0.3014	0.177054	11	-0.5247	0.0454771	-0.31	19	-0.3127	0.142094
alp6:SPBC428.20c:SPBC902.01c	4	2451	111	-0.3014	0.102172	11	-0.1053	0.159741	0.06	20	-0.536	0.0904571
SPAC11G7.06c:mug132	1	1293	58	-0.3012	0.177783	11	-0.403	0.025492	-0.12	11	-0.5707	0.0622519
SPAC30D11.06c	3	1281	55	-0.3007	0.0488132	11	-0.2871	0.153189	-0.2	17	-0.3657	0.0969886
SPAC12G12.10	1	1263	54	-0.3001	0.0309624	11	-0.4405	0.00463444	-0.11	11	-0.5207	0.0007264
SPAC343.01c:erg8	2	1281	59	-0.2997	0.011408	11	-0.3597	0.0113499	-0.1	16	-0.3026	0.128309
SPBC15C4.06c:SPBC21H7.01c	1	1671	78	-0.2996	0.105072	11	-0.4064	0.209051	0.26	16	-0.5798	0.0283552
SPCC970.02	4	1329	60	-0.2993	0.0111177	10	-0.2318	0.0173391	-0.31	15	-0.1713	0.594045
arb1:SPAC140.03	5	1200	51	-0.2991	0.209472	11	-0.0295	0.787254	-0.05	19	-0.4641	0.104137
psc3:SPAC17H9.20:SPAC607.01	6	2889	130	-0.2986	0.0901165	9	-0.1196	0.263802	0.45	12	-0.4132	0.123676
SPCC663.14c	2	2064	94	-0.2984	0.0316848	11	-0.0647	0.500342	-0.71	19	-0.3441	0.15618
rps5:SPAC8C9.08	2	612	9	-0.2981	0.196725	9	-0.1492	0.115849		0
mis16:SPCC1672.10	3	1293	58	-0.297	0.105137	11	-0.376	0.0291747	-0.32	17	-0.277	0.0169064
SPCC645.09:mrpl37	1	420	19	-0.2969	0.11887	11	-0.923	0.00596263	-0.14	17	-0.3257	0.136683
SPAC2F7.15:rsm24	2	777	35	-0.2964	0.0980655	10	-0.3028	0.0343194	-0.28	13	-0.4106	0.187763
rps2802:rps28-2:rps28:SPCC285.15c	2	207	8	-0.2954	0.202257	10	-0.1381	0.150444		6	-0.0673	0.848124
nup184:SPAP27G11.10c	2	4695	220	-0.295	0.0543383	11	-0.1532	0.144157	-0.24	15	-0.333	0.0977138
usp105:prp39:SPBC4B4.09	7	1839	79	-0.2947	0.0619181	11	-0.1319	0.0566487	-1.2	15	-0.4085	0.195422
SPBCPT2R1.08c:tlh2	1	5760	6	-0.2942	0.837243	10	-0.3847	0.852435		0
SPAC630.15:mug177	1	318	13	-0.2931	0.0239408	10	-0.4089	0.0527044	-0.24	13	-0.2926	0.0105317
SPAC806.05	1	378	17	-0.293	0.284773	11	-0.4745	0.143356	0	13	-0.3014	0.241087
whi5:SPBC800.02:mug54	2	759	33	-0.2929	0.382801	11	-0.2642	0.358282	0.83	15	-0.2359	0.330721
rpl1702:rpl17-2:rpl17:SPCC364.03	1	564	26	-0.2928	0.124252	10	-0.1056	0.0836126		0
rpl502:rpl5-2:SPBC11C11.09c:rpl5b	1	885	31	-0.2921	0.321029	11	-0.1274	0.0418227		0
rpl3202:rpl32-2:rpl32:SPAC3H5.10	1	384	16	-0.2921	0.396669	10	-0.0104	0.236815	-0.81	10	-0.3178	0.396042
wsc1:SPBC3D6.14c:SPBC30B4.01c	1	1125	49	-0.2911	0.392792	11	-0.3359	0.189719	0.21	15	-0.2785	0.48926
srb6:med22:SPAC29A4.07	1	411	18	-0.291	0.352502	10	-0.4841	0.0355532	-0.2	16	-0.3063	0.338716
bpb1:sf1:SPCC962.06c	2	1764	80	-0.291	0.096188	11	-0.0862	0.175052		13	-0.4091	0.0189316
SPAC2E1P5.03	1	912	42	-0.29	0.0942874	11	-0.3896	0.10376	-0.29	12	-0.3929	0.0797734
SPAC644.11c	4	1278	56	-0.29	0.0681514	10	-0.1699	0.0487066	-0.32	16	-0.3693	0.173771
but2:SPBC3D6.02	1	1173	54	-0.2898	0.0677532	11	-0.2228	0.0135903	-0.53	16	-0.302	0.05588
rpl2701:rpl27-1:SPBC685.07c	2	411	16	-0.2895	0.214939	10	-0.0503	0.205329		11	-0.3124	0.156079
nup132:SPAC1805.04	2	3489	164	-0.289	0.14861	11	-0.1025	0.336698	-0.21	21	-0.2387	0.179979
dmf1:mid1:SPCC4B3.15	1	2763	129	-0.2883	0.164245	11	-0.1807	0.00943043		82	-0.4131	0.00889189
scw1:SPCC16C4.07	1	1686	78	-0.288	0.276236	11	-0.27	0.232898	-0.97	13	-0.4455	0.168864
mug1:SPCC11E10.03	1	1056	49	-0.2875	0.176356	11	-0.1016	0.387189	0.14	15	-0.3187	0.12181
SPBC1861.07	4	294	11	-0.2872	0.236572	7	-0.6588	0.118354	-0.53	15	-0.2948	0.128687
rad15:rhp3:SPAC1D4.12	1	2319	109	-0.2868	0.0863671	11	0.1073	0.0913958		20	-0.1866	0.120965
tor2:SPBC216.07c:SPBC646.01c	1	7014	331	-0.2859	0.0915792	11	0.005	0.874661	-0.07	24	-0.1106	0.0639558
srp102:SPAC23H4.07c	2	684	29	-0.2855	0.0457391	10	-0.3429	0.072192	-0.36	16	-0.3499	0.0332091
SPAP7G5.02c:gua2	3	1620	70	-0.2854	0.0253309	11	-0.2256	0.00041091	-0.88	15	-0.3403	0.0846347
SPAC11E3.12	3	489	19	-0.2853	0.142828	10	-0.447	0.0765441	-0.11	22	-0.2333	0.074406
SPAC5H10.07	1	270	11	-0.285	0.10572	11	0.0447	0.19095	0.35	5	0.0995	0.864743
cox5:SPCC338.10c	1	525	22	-0.2846	0.0529553	11	-0.0698	0.41761	-0.42	12	-0.3191	0.0616384
mrp20:SPAC31A2.08	1	486	23	-0.2845	0.423652	11	-0.7142	0.0124543	0.02	14	-0.4111	0.188487
SPBC1347.11:sro1	1	321	14	-0.2842	0.0995743	11	-0.7452	0.0511786		10	-0.3218	0.128218
SPBC776.06c	1	1797	82	-0.2842	0.164954	11	-0.2321	0.0999204	0.08	16	-0.409	0.311695
bgl2:SPAC26H5.08c	1	966	45	-0.2841	0.120658	11	-0.2928	0.0903297	-0.48	14	-0.3328	0.0576474
prp43:SPBC16H5.10c	1	2208	101	-0.2835	0.00544341	11	-0.3561	0.0934904	-1.37	21	-0.2779	0.0352326
cft1:SPBC1709.08	1	4326	202	-0.2832	0.0117153	11	-0.1498	0.189281	-0.15	21	-0.1784	0.00580848
SPAC644.17c:mrpl9	1	780	35	-0.2831	0.0114255	11	-0.1762	0.265182	-0.17	20	-0.2965	0.0487568
rpl3703:rpl37:SPAPB17E12.05	2	270	9	-0.2831	0.287261	7	-0.0046	0.517131		0
idi1:SPBC106.15	3	684	29	-0.2823	0.363777	10	-0.2521	0.166911	-0.66	10	-0.2788	0.294682
rps401:rps4-1:SPBC25H2.17c:SPBC19F8.08:rps4	1	789	29	-0.2822	0.309964	10	-0.0519	0.206317		0
SPAC17A5.15c	1	2151	101	-0.2817	0.00432239	11	-0.1825	0.0344313	-0.65	22	-0.3617	0.00530398
SPAC23G3.12c	1	2991	136	-0.2817	0.0641894	11	-0.0151	0.741979	-0.74	14	-0.3111	0.10736
ade4:min13:aza1:SPAC4D7.08c	1	1602	75	-0.2815	0.103303	11	-0.1185	0.135115		13	-0.2796	0.0631425
SPCC1906.02c	1	1746	80	-0.2813	0.033996	11	-0.2483	0.0925418	0.29	16	-0.3054	0.0813614
SPAC8C9.19	3	186	6	-0.2812	0.119316	0				0
SPAC31A2.10	5	1383	58	-0.2809	0.333102	11	-0.1595	0.169348	-0.09	11	-0.1505	0.356109
rpl2502:rpl25b:rpl23a-2:SPBC4F6.04	2	426	18	-0.2806	0.319705	11	-0.0521	0.0279715		28	-0.2915	0.0506214
SPAC1F5.03c	2	1149	53	-0.2803	0.156054	11	-0.2289	0.00442867	-0.87	13	-0.4931	0.0318928
SPAC25H1.08c	1	1200	55	-0.2802	0.179793	11	-0.1832	0.317337	-0.04	20	-0.2474	0.241643
SPAP27G11.01:SPAC23H4.01c	1	2838	131	-0.2799	0.31	11	-0.1591	0.339753	-0.45	13	-0.1213	0.647128
SPBC27B12.07	3	873	38	-0.2795	0.0702547	9	-0.5763	0.0277584	-0.1	9	-0.0175	0.927006
SPCC4B3.06c	1	603	28	-0.2795	0.146908	11	-0.4809	0.146414	0.42	13	-0.3253	0.0139377
SPAC23A1.02c	1	1293	60	-0.2795	0.158459	11	-0.2809	0.320246	-0.63	15	-0.3695	0.163294
mex67:SPBC1921.03c	1	1791	82	-0.2794	0.0363123	11	-0.3564	0.0441609	-0.54	20	-0.2453	0.0621437
SPCC622.13c:tti1	1	3297	156	-0.2794	0.140468	11	-0.1168	0.430858	0.18	19	-0.4786	0.122402
SPBC2D10.03c	1	474	21	-0.2785	0.0787728	11	-0.1941	0.135131	0.1	13	-0.3547	0.0677469
SPBP23A10.06	1	1008	46	-0.2781	0.0796284	11	-0.447	0.140398	0.13	21	-0.4194	0.0639273
rps502:rps5-2:SPAC328.10c	2	612	9	-0.2781	0.365098	9	-0.2039	0.362566		0
mnn9:SPAC4F10.10c	1	1014	45	-0.2776	0.121327	11	-0.3356	0.0573997	-0.15	14	-0.2138	0.259176
rps1902:rps19-2:rps19:SPBC649.02	2	432	18	-0.2775	0.273174	10	0.0114	0.285237	-0.86	9	-0.3666	0.161461
SPCC2H8.04	2	801	37	-0.2773	0.121008	11	-0.3986	0.0611945	-0.16	13	-0.2056	0.287118
SPCC1450.04:tef5	2	645	26	-0.2771	0.264385	10	-0.049	0.153969	-1.04	14	-0.3054	0.238857
SPAC4F10.17	1	372	16	-0.2771	0.6122	11	0.281	0.158876	2.49	12	-0.2847	0.560231
vps53:SPAC3A12.15	1	2271	103	-0.2764	0.00947107	11	-0.1756	0.104477		0
SPAC8C9.10c	3	465	19	-0.2762	0.120822	11	-0.6415	0.0769163	-0.96	10	-0.2525	0.080229
rpl1602:rpl16-2:SPAC23A1.11	2	594	26	-0.2761	0.327277	10	-0.0653	0.050729		30	-0.2532	0.291237
spo15:SPAC1F3.06c	1	5874	277	-0.2759	0.217545	11	-0.0868	0.636367	-0.65	17	-0.2721	0.264876
rps403:rps4-3:rps4:SPAC959.07	1	789	29	-0.2751	0.20177	11	-0.0976	0.0437457	-0.83	7	-0.2442	0.147495
SPBC16G5.04:mrpl23	2	474	21	-0.2748	0.175787	10	-0.4603	0.0179608	-0.21	15	-0.2654	0.145982
rpl24:SPAC6G9.09c	1	450	17	-0.2748	0.320123	11	-0.087	0.0752357	-1.02	6	-0.4491	0.40536
SPAPYUG7.05	1	849	38	-0.2747	0.290762	11	-0.1267	0.0787152	-1.03	12	-0.3245	0.196063
SPCC330.19c	2	273	10	-0.2746	0.332924	10	-0.6846	0.010291		0
bgs3:SPAC19B12.03	1	5481	255	-0.2742	0.176489	11	-0.146	0.35941	-1.19	13	-0.2419	0.244653
sec72:sec7b:SPAC30.01c	1	5469	256	-0.2741	0.216536	11	-0.0944	0.0646965	0.22	13	-0.3372	0.195131
noc3:SPBC887.03c	2	2244	100	-0.2738	0.114142	11	-0.1591	0.307092	-0.51	17	-0.1958	0.54238
lsm4:SPBC30D10.06	3	366	14	-0.2736	0.182933	11	-0.3176	0.0450658	-0.1	12	-0.4084	0.0012375
rpp203:rpp2-3:rla6:SPAC1071.08	2	333	13	-0.2736	0.328674	11	-0.0843	0.19549		9	-0.2496	0.304867
shd1:sla1:SPAC16E8.01	2	4263	196	-0.2736	0.0537565	11	-0.0624	0.474924	-0.21	16	-0.3764	0.102713
SPBC1683.12	1	1449	66	-0.2736	0.0509297	11	0.2278	0.250095	0.74	15	-1.0514	0.163887
rpl1102:rpl11-2:SPBC17G9.10	1	525	18	-0.2735	0.248657	11	-0.0762	0.147041	-0.95	9	-0.2469	0.306819
rpl44:rpl28:SPAC1687.06c	1	405	18	-0.2734	0.23195	11	-0.0561	0.0972855		15	-0.261	0.220946
SPCC4G3.18	1	2487	117	-0.2733	0.0424816	11	-0.1187	0.481597	-0.83	13	-0.3524	0.0143847
ras1:ste5:SPAC17H9.09c	2	660	30	-0.273	0.135596	11	-0.3562	0.0768422		14	-0.5553	0.12115
bem46:SPBC32H8.03	1	900	42	-0.273	0.00290503	11	-0.3014	0.0518156	-0.62	20	-0.478	0.0372104
mor2:cps12:SPBP19A11.04c	1	6591	311	-0.2727	0.129441	11	-0.0556	0.702504	-0.24	11	-0.0079	0.957998
SPCPB16A4.02c	4	987	41	-0.2726	0.069327	11	-0.3685	0.0291592	0.59	12	-0.338	0.154143
hip1:SPBC31F10.13c	5	2799	127	-0.2726	0.0800707	11	-0.0569	0.727637	-0.06	17	-0.1447	0.481373
SPBPB10D8.08:SPBC359.01	1	1746	70	-0.2725	0.137038	10	-0.4208	0.0431831	0.16	7	-0.1657	0.517492
sec74:SPAC26F1.01:SPAPJ691.01c	1	2787	130	-0.2725	0.307577	11	-0.1397	0.099448	-0.46	21	-0.392	0.304103
SPAC26H5.02c	5	1515	64	-0.2723	0.22356	10	-0.5038	0.130941	0.11	14	-0.3737	0.310852
SPAC17A2.08c	1	813	38	-0.2721	0.0791518	11	-0.4398	0.0571599	-0.31	17	-0.2347	0.0954272
wtf24:SPCC830.02	5	990	24	-0.2712	0.384533	9	-0.0705	0.169339		0
SPCC622.05	1	348	14	-0.2707	0.343708	11	-0.3087	0.107086	0.42	11	-0.2509	0.295866
SPBC29A3.21	1	303	13	-0.2706	0.00988953	10	-0.0863	0.0828399		0
SPCC1795.12c	1	339	15	-0.2703	0.356353	11	-0.8709	0.0205757	-1.1	10	-0.3701	0.278355
SPBC409.16c	1	363	16	-0.2703	0.505218	11	-0.3494	0.171017	0.1	10	-0.3834	0.485001
SPAC3H8.05c	3	3222	149	-0.2702	0.0620334	11	-0.1422	0.0965592	-0.12	15	-0.1403	0.279112
SPAC4G8.09	1	2625	123	-0.2702	0.0187978	11	-0.0948	0.319245	-0.41	15	-0.537	0.133368
mra1:SPAC18G6.07c	1	1080	50	-0.27	0.176786	11	-0.1707	0.260396	-0.42	17	-0.3845	0.0300715
rpl2402:rpl24-2:SPCC330.14c	1	450	19	-0.2699	0.387478	11	-0.0526	0.121679		0
SPBC17F3.03c:SPBC12C2.01c	1	957	44	-0.2698	0.183943	11	-0.5583	0.092651	-0.25	13	-0.3467	0.206257
SPAC8F11.05c:mug130	2	726	32	-0.2698	0.351716	11	-0.0744	0.4214		0
rrn5:SPAC29A4.10	1	1671	77	-0.2696	0.123756	11	-0.3567	0.0144918	-0.32	15	-0.324	0.122159
sed5:SPBC8D2.14c	2	930	43	-0.2693	0.257933	11	-0.6859	0.0534987	-0.22	14	-0.4253	0.102397
cft2:SPBC1709.15c	2	2394	110	-0.2686	0.206551	11	-0.2812	0.106375	-0.37	13	-0.2017	0.249207
SPCC576.02	1	711	33	-0.2685	0.104712	11	-0.4848	0.0489202	1.89	16	-0.38	0.138738
SPBC17G9.12c	1	825	38	-0.2684	0.109409	11	-0.233	0.505779	-0.4	16	-0.2461	0.117821
SPAC2F7.02c	1	978	45	-0.2681	0.0991357	11	-0.465	0.0302356	0.14	15	-0.4083	0.0759327
ags1:mok1:SPCC338.01c:SPCC17A7.01:SPCC1281.01	1	7233	342	-0.268	0.0433739	11	-0.0118	0.889075		194	-0.2696	0.101163
SPAP27G11.04c	2	948	43	-0.2679	0.0533307	11	-0.3824	0.0360861	-0.51	13	-0.2307	0.228432
SPAC17C9.15c	1	285	11	-0.2672	0.0467681	11	-0.5571	0.0427868	-0.22	10	-0.4286	0.132789
rad13:SPBC3E7.08c	1	3339	154	-0.2671	0.306711	11	-0.0511	0.747865	-0.2	14	-0.4483	0.0926943
sfc9:SPBC8D2.07c	4	2022	92	-0.2669	0.135949	11	-0.1814	0.139932	-0.05	15	-0.3601	0.234752
SPBC20F10.08c	1	2244	106	-0.2667	0.0147107	11	-0.089	0.24942	0.54	15	-0.4934	0.084134
SPCC794.15	2	261	9	-0.2666	0.123787	10	-0.7829	0.0553744	-0.53	11	-0.3225	0.146348
dsd1:SPBC3B8.07c	1	1089	50	-0.2664	0.195466	11	-0.2941	0.0435522	-0.74	13	-0.1002	0.506924
rrn7:SPBC336.09c	2	1614	76	-0.2658	0.101714	11	-0.3479	0.10345	-0.35	20	-0.4366	0.176632
ggt1:SPAC664.09	1	1893	89	-0.2655	0.14276	11	-0.2154	0.00586752	-1.17	31	-0.0957	0.311107
SPAC4F10.05c	1	660	28	-0.265	0.281593	11	-0.1311	0.544325	-0.44	18	-0.3023	0.203762
ppk13:SPAC3H1.13	4	1035	43	-0.2647	0.0696717	11	-0.2869	0.196249	-0.01	15	-0.2838	0.0892164
cdc16:bub2:SPAC6F6.08c	4	900	39	-0.2646	0.43743	11	-0.1626	0.252654	0.19	18	-0.3178	0.334379
SPBC543.02c	1	1431	65	-0.2645	0.0649924	11	-0.1958	0.0124137	-0.62	14	-0.3585	0.118594
SPBC3B8.04c	4	2604	117	-0.2645	0.00588917	11	-0.021	0.484211	-0.16	20	-0.4064	0.00230473
SPBC27B12.04c	1	2454	113	-0.2643	0.220234	11	-0.176	0.255967	0.09	13	-0.5085	0.120194
ung1:SPCC1183.06	3	969	42	-0.2642	0.161241	11	-0.3149	0.200651	-0.56	15	-0.4107	0.0645604
tif471:SPAC17C9.03	1	4212	195	-0.2642	0.115182	11	0.0096	0.907447	-1.32	149	-0.283	0.158849
SPAC8C9.09c:mug129	1	909	43	-0.2638	0.0805454	11	-0.383	0.0165244	0.36	17	-0.3853	0.223143
SPCC584.14:mug160	1	1296	60	-0.2638	0.100484	11	-0.3356	0.0178042	-0.39	16	-0.456	0.0201639
alg5:SPBC56F2.10c	2	969	43	-0.2635	0.117392	11	-0.5008	0.0689659	-0.36	20	-0.2055	0.142069
SPAC23H3.14	3	1410	62	-0.2635	0.209378	11	-0.3258	0.0601437	0.26	18	-0.3801	0.288094
SPAC3A12.04c	4	708	28	-0.2632	0.025667	11	-0.803	0.00322617	0	14	-0.2869	0.13033
smi1:SPBC30D10.17c	1	1515	71	-0.2632	0.0304417	11	-0.1497	0.185317	-0.13	14	-0.408	0.0184881
SPAC13G7.09c	1	408	16	-0.2629	0.189615	11	-0.6906	0.0499066	0.04	10	-0.2249	0.106798
mip1:SPAC57A7.11	1	3942	188	-0.2626	0.00969892	11	-0.0047	0.913966		27	-0.496	0.0488616
gpa2:git8:SPAC23H3.13c	2	1065	47	-0.2623	0.0987134	11	-0.3256	0.0148579		20	-0.2417	0.0359839
SPAC23G3.08c:ubp7	1	2628	122	-0.2623	0.0417292	11	-0.2988	0.0602329	-0.07	15	-0.4622	0.111863
mak2:phk1:SPAC27E2.09	1	6933	328	-0.2621	0.091578	11	0.0294	0.868558	0.2	15	-0.0575	0.841154
SPAC1F7.09c	1	1029	46	-0.2619	0.0189097	11	-0.061	0.466414	0.31	17	-0.3625	0.0171156
ssp1:SPCC297.03	1	1959	90	-0.2609	0.0044154	11	-0.209	0.308269		18	-0.3219	0.0869931
SPAC644.16	2	1269	57	-0.2606	0.0259042	11	-0.3738	0.014025	-0.06	18	-0.4141	0.125705
SPAC24C9.02c	2	651	29	-0.2599	0.142923	11	-0.1879	0.392682	-0.48	10	-0.276	0.10502
tsc2:SPAC630.13c	1	4020	186	-0.2598	0.0738316	11	-0.0774	0.11054	0.13	16	-0.36	0.119669
prp17:SPBC6B1.10	5	1677	73	-0.2591	0.105797	11	-0.1718	0.13986	0.52	7	-0.4084	0.00157037
SPAC1B3.02c	4	324	9	-0.2587	0.306046	8	-0.253	0.258359	-0.05	20	-0.2983	0.146312
mug123:SPCC16C4.17	1	708	33	-0.2585	0.16213	11	-0.4721	0.140583	-0.21	16	-0.2649	0.160767
crp79:meu5:SPAC1610.03c	4	2133	95	-0.2579	0.157518	11	-0.1849	0.0716837		0
lsm6:SPAC2F3.17c	3	228	6	-0.2578	0.395858	8	-0.3276	0.0715326	-0.15	9	-0.2209	0.477664
cuf2:SPCC584.02	3	534	21	-0.2578	0.0203923	9	-0.046	0.495606	-2.23	12	-0.4127	0.381982
SPBC26H8.04c	1	4491	210	-0.2577	0.0589038	11	-0.0115	0.821953	-0.02	22	-0.3013	0.074995
rpl2101:rpl21:rpl21-1:SPBC365.03c	1	483	21	-0.2575	0.322335	10	-0.042	0.241721	-0.83	12	-0.308	0.276218
mug79:SPAC6G9.04	1	3957	186	-0.2571	0.130966	11	0.023	0.273231	0.18	26	-0.3879	0.0438521
ste4:SPAC1565.04c	2	795	34	-0.2568	0.0137051	11	-0.0444	0.859537	-0.12	13	-0.4047	0.387636
SPCC24B10.20	1	765	34	-0.2566	0.0418976	11	-0.5636	0.0360844	1.74	16	-0.193	0.197273
SPBC2D10.16	3	333	12	-0.2565	0.613938	7	-0.2437	0.169991	0.33	10	-0.2079	0.555307
SPAC57A7.04c:pabp	1	1962	91	-0.2562	0.163447	11	-0.0449	0.0597163		0
fkh2:SPBC16G5.15c	2	1929	89	-0.256	0.260375	11	-0.4082	0.038588	-0.88	14	-0.2079	0.205531
SPBC19F8.04c	1	693	31	-0.2554	0.33818	11	-0.3941	0.134748	0.18	13	-0.2783	0.179216
SPBC776.10c:cog6	3	2028	92	-0.2554	0.146157	11	-0.1649	0.449994	-0.32	13	-0.3576	0.149899
nop16:SPBC1539.10	2	630	26	-0.2544	0.175096	11	-0.7839	0.00974025	-1.34	20	-0.3343	0.165037
rpl1701:rpl17:rpl17-1:SPBC2F12.04	1	564	23	-0.2543	0.412441	11	-0.0505	0.170548	-1.02	16	-0.2156	0.311998
dad2:hos2:SPAC1805.07c	2	285	11	-0.2542	0.355702	10	-0.387	0.14553	-0.21	25	-0.12	0.196251
rpb8:SPBC14C8.12	3	378	14	-0.254	0.312975	9	-0.5512	0.0598452	-1.05	12	-0.1503	0.629528
SPAC23C11.01	5	1326	56	-0.2538	0.0584115	11	-0.7531	0.0445413	-0.39	14	0.5034	0.0701304
SPBC2G5.04c	1	1002	46	-0.2538	0.174227	11	-0.663	0.0265945	-0.24	13	-0.2432	0.0315468
gtp1:SPBC649.06:SPBC354.01	4	1092	46	-0.2538	0.339872	11	-0.2899	0.0482265	-0.81	36	-0.3601	0.267231
ade3:min11:SPAC6F12.10c	1	3972	187	-0.2536	0.133958	11	-0.0313	0.531446		22	-0.3532	0.0204743
rpc37:SPCC330.13	1	729	33	-0.2535	0.0536237	11	-0.1702	0.17121	-1.34	17	-0.2511	0.048783
meu34:SPAC3A12.03c:mug145	1	930	42	-0.2534	0.10927	11	-0.1348	0.183589	0.1	17	-0.3587	0.0294375
SPCC24B10.19c	2	1368	60	-0.2533	0.0421354	11	-0.5023	0.0782206	-0.16	14	-0.4133	0.104039
SPAPB1E7.07:glt1	1	6336	300	-0.2529	0.0548062	11	0.1859	0.353098	-0.97	22	0.0519	0.511724
SPAC144.17c	3	1350	59	-0.2527	0.0561113	10	-0.3014	0.0300257	0.3	15	-0.2985	0.15369
rpl26:SPBC29B5.03c	1	381	17	-0.2525	0.265478	11	-0.0203	0.338914	-1.12	14	-0.3021	0.208024
SPAC29A4.03c	1	399	18	-0.2522	0.307279	11	-0.2778	0.0749496	-0.31	10	-0.2945	0.198377
SPAC27D7.02c	1	2253	105	-0.2512	0.00893822	11	-0.1747	0.150679	0.55	18	-0.3224	0.0421039
SPAC926.05c	2	420	18	-0.2508	0.125773	10	-0.796	0.00345954	-0.46	11	-0.3718	0.291569
SPBC25B2.04c	2	987	44	-0.2508	0.367383	11	-0.5137	0.0640417	0.09	20	-0.2897	0.347337
SPCC417.12	1	1563	74	-0.2508	0.0351022	11	-0.3345	0.278852	0.18	7	-0.3165	0.0144861
SPCC285.18:SPCC1223.01	3	2199	98	-0.2506	0.0426318	11	-0.2368	0.120911	-0.69	17	-0.1667	0.0124072
SPCC622.04	1	423	19	-0.2505	0.51815	11	-0.5165	0.0291331	-0.37	15	-0.2265	0.498322
mcs4:SPBC887.10	1	1569	73	-0.2504	0.0504454	10	-0.4092	0.0168248	-0.12	18	-0.4162	0.0347667
pof11:SPAC30.05:SPAC29E6.01:mug156	3	1521	70	-0.2504	0.221205	11	-0.266	0.151133	0.91	20	-0.3549	0.0536429
SPCC1223.14:SPCC297.01	1	1188	56	-0.2504	0.160041	11	-0.1312	0.0313073	-0.91	21	-0.2512	0.0708586
SPBC543.05c	5	1554	64	-0.2503	0.0503332	11	-0.2828	0.0208597	0.12	12	-0.5391	0.0154684
SPCC364.06	1	1182	54	-0.2502	0.241508	11	-0.3569	0.0391002	-1.05	27	-0.1858	0.244185
cwf3:syf1:SPBC211.02c	2	2373	111	-0.2501	0.00684814	11	-0.0303	0.552466		14	-0.3314	0.00675902
meu6:SPBC428.07	3	1956	88	-0.2501	0.290111	11	-0.0038	0.960725	0.07	19	-0.4603	0.152763
SPAC56F8.02	1	4554	214	-0.2499	0.167999	11	-0.2076	0.0286412	-0.03	16	-0.1656	0.0766502
lys7:SPAC17C9.02c	2	777	33	-0.2498	0.133745	11	-0.4921	0.265128	-1.18	13	-0.2627	0.0466217
SPAC57A7.12	2	1701	78	-0.2498	0.00930944	11	-0.1081	0.0188863	-1.41	17	-0.2551	0.00362111
mmf2:hpm1:SPAC1039.10:SPAC922.01	2	381	16	-0.2496	0.325489	10	-0.1758	0.0150174	0.65	11	-0.3613	0.178888
SPAC2F7.08c:snf5	1	1899	87	-0.2492	0.174056	11	-0.7629	0.0279777	0.05	18	-0.2634	0.31716
cyp7:cwf27:SPBC16H5.05c	4	1392	61	-0.2485	0.128927	11	-0.3287	0.0384914	-0.27	16	-0.3682	0.0433169
SPAC2C4.18:SPAC25G10.01	1	894	42	-0.2485	0.220062	11	-0.3183	0.210494	0.47	15	-0.4383	0.23644
SPBP4H10.11c:lcf2	1	2070	97	-0.2485	0.366963	11	0.0188	0.939364	0.04	21	-0.0693	0.730912
sap61:SPBC36.09	3	1479	65	-0.2481	0.0205791	11	-0.2355	0.154365	-0.37	17	-0.323	0.0826202
spb70:SPCC553.09c:pol12	4	1725	78	-0.2476	0.0508337	11	-0.3119	0.0180258	-0.14	19	-0.3902	0.0198198
mnl1:SPAC23A1.04c	2	2364	107	-0.2475	0.202825	11	-0.322	0.0153521	-0.01	21	-0.3031	0.140046
plc1:SPAC22F8.11	1	2700	125	-0.2472	0.022096	11	-0.3577	0.0473217	0.05	12	-0.2415	0.227207
rrn10:SPAC22E12.08	2	294	12	-0.2462	0.209122	9	-0.5621	0.0507044	-0.33	12	-0.2808	0.488196
dhp1:SPAC26A3.12c	1	2976	135	-0.2462	0.0780795	11	-0.0349	0.607059	-0.3	13	-0.36	0.0280723
cct5:SPAC1420.02c	1	1641	77	-0.2459	0.165068	11	-0.1625	0.0672138	-0.82	14	-0.2811	0.0235106
SPAC3F10.08c	1	780	33	-0.2458	0.00887654	11	-0.5867	0.0236268	0.17	18	-0.3322	0.100543
rpl701:SPBC18H10.12c	2	756	33	-0.2457	0.239388	11	-0.0647	0.125767	-0.95	9	-0.3051	0.146385
SPAC22G7.05	2	1797	82	-0.2455	0.187555	11	-0.2201	0.284112	-1.71	14	-0.2754	0.276763
SPBC11B10.04c:mrps28	1	867	40	-0.2453	0.264954	11	-0.405	0.096464	-0.27	15	-0.2857	0.298552
SPBC1604.17c:tti2	3	1404	62	-0.2453	0.133897	11	-0.2394	0.0518122	-0.54	28	-0.0547	0.549023
omt2:SPAC27D7.04	1	291	12	-0.2451	0.270755	11	-0.6675	0.107923	0.05	13	-0.0076	0.957565
SPBC609.01	2	3474	160	-0.2451	0.198601	11	-0.0259	0.874407	0.33	22	-0.4946	0.113437
cka1:orb5:SPAC23C11.11	5	999	42	-0.2449	0.00128636	11	-0.342	0.0237327		10	-0.2779	0.0955262
SPBC28F2.05c	1	831	38	-0.2447	0.104427	11	-0.3892	0.0454676	0.41	16	-0.3099	0.249245
SPAPB21F2.02	5	5064	232	-0.2446	0.260113	10	-0.0799	0.46976	-0.35	10	-0.2668	0.430455
SPBC2G2.02:syj1	1	3231	151	-0.2436	0.0951255	10	-0.255	0.0892844	-0.85	17	-0.3539	0.00421505
SPBC713.03	2	1581	72	-0.2435	0.0905742	11	-0.2752	0.0628562	-0.74	12	-0.2712	0.0535464
SPAC637.09	1	1872	86	-0.2433	0.114545	11	-0.2803	0.322551	-0.58	18	-0.2732	0.194005
swc2:SPBP35G2.13c	1	951	43	-0.2432	0.0692541	11	-0.5498	0.0910306	-0.47	16	-0.1946	0.325837
SPAC18G6.13	1	345	15	-0.2432	0.204755	11	-0.3167	0.236556	-0.17	12	-0.3102	0.0276187
sec8:SPCC970.09	7	3267	146	-0.2431	0.134367	11	-0.0397	0.0900692	0.47	18	-0.4011	0.232744
SPBC1778.07	2	1122	51	-0.243	0.222792	11	-0.333	0.177173	-0.23	14	-0.3324	0.349181
ubi3:SPAC6G10.11c	1	453	12	-0.243	0.47939	10	-0.0907	0.0263808		0
SPBC16E9.19	1	306	13	-0.2426	0.1924	11	-0.2615	0.0466993		0
SPAC26A3.17c:SPAC8E11.11	1	1074	48	-0.2425	0.275276	11	-0.2918	0.0559501	-1.1	18	-0.4426	0.160351
tea1:alp8:SPCC1223.06	1	3444	161	-0.2423	0.0749605	11	-0.0019	0.961527	-0.22	126	-0.2332	0.080999
rti1:SPBC119.14	6	1116	45	-0.242	0.470357	10	-0.2183	0.335504	-0.02	23	-0.2238	0.504393
mcp5:mug21:num1:SPBC216.02	1	2907	135	-0.242	0.38906	11	-0.0308	0.762219	0.59	20	-0.3093	0.31213
swd3:SPBC354.03	1	1143	53	-0.2418	0.135826	11	-0.5564	0.0357541	-0.21	18	-0.3388	0.0771447
pmm1:SPAC1556.07	2	774	34	-0.2416	0.308046	11	-0.0742	0.0864589		0
SPCC1620.12c	1	1788	82	-0.2414	0.372395	11	-0.34	0.056975	-0.03	13	-0.3042	0.303183
SPBC18H10.17c	1	528	21	-0.241	0.0168352	11	-0.6255	0.0188734	0.04	11	-0.2261	0.0391249
vps20:SPBC215.14c	1	681	30	-0.2409	0.0428978	11	-0.4813	0.0681049	-0.09	21	-0.3033	0.0449053
SPAC17A2.04c	1	1077	50	-0.2405	0.195214	11	-0.3332	0.0718492	-0.96	15	-0.2796	0.172994
rpc40:SPBC1289.07c:rpa42	1	1047	47	-0.2405	0.155046	11	-0.1864	0.157277		20	-0.2827	0.0612155
SPBC19G7.14c:cog5	3	1236	56	-0.2403	0.152302	11	-0.3496	0.0821122	-0.21	12	-0.4548	0.172294
nuc2:apc3:SPAC17C9.01c:SPAC1851.01	3	1998	90	-0.2396	0.136481	11	-0.0037	0.969639	-0.33	13	-0.2174	0.487153
SPBPB2B2.06c	1	1806	83	-0.2395	0.288662	11	-0.1369	0.469286	0.12	12	-0.1334	0.738395
SPAC630.08c:erg25	1	903	42	-0.2392	0.0707071	11	-0.2703	0.0543042	-0.16	16	-0.2294	0.133691
lac1:SPBC3E7.15c:SPBC4F6.02c:mug83	2	1155	52	-0.2389	0.172117	11	-0.387	0.108594	-0.59	15	-0.2768	0.0760726
ubc16:SPBC1198.09	2	483	21	-0.2386	0.162628	10	-0.6235	0.0279681	-0.24	13	-0.2596	0.0472657
SPAC17G8.05:med20	2	543	24	-0.2385	0.105836	11	-0.7002	0.0268834	-0.2	13	-0.1541	0.0229685
apl2:SPBC947.02	1	2052	97	-0.2382	0.0495218	11	-0.189	0.0803709	-0.31	13	-0.2706	0.221308
SPBC4F6.08c:mrpl39	3	168	4	-0.2376	0.183095	9	-0.0468	0.735301	0.18	12	-0.0598	0.585199
SPCC622.10c	2	2448	113	-0.237	0.0395764	11	0.0489	0.274748	0.4	14	-0.3342	0.0557991
SPBC3H7.03c	1	3030	143	-0.2369	0.200741	11	-0.124	0.174507	-0.51	17	-0.45	0.242571
SPAC17D4.04:SPAC458.01	2	1965	90	-0.2367	0.0299692	11	-0.1802	0.300786	-0.69	12	-0.025	0.583867
cwf22:SPBC15D4.16:SPBC13E7.01	2	2664	122	-0.2364	0.138187	11	-0.1591	0.224939	-0.27	15	-0.3297	0.281887
ppk31:SPBC725.06c:mug25	1	3099	145	-0.2362	0.14709	11	0.0495	0.664137	0.34	19	-0.2486	0.0290408
bqt2:mug18:rec23:SPAC1002.06c	3	357	14	-0.2358	0.639937	10	-0.0613	0.461503		0
meu27:SPCC1259.14c	1	2211	102	-0.2355	0.0111688	11	-0.2222	0.35645		0
SPCP1E11.10	3	624	26	-0.235	0.326179	10	-0.7317	0.0351857	-0.8	14	-0.2232	0.387099
ure2:SPAC1952.11c	1	2508	118	-0.2349	0.090184	11	0.0451	0.448031	0.08	19	-0.2654	0.16552
rpl35a:rpl33:SPCP31B10.08c	2	327	13	-0.2347	0.238573	9	-0.0156	0.464534		18	-0.1151	0.451896
SPAC25B8.12c	1	912	42	-0.2345	0.140517	11	-0.0824	0.0483431	0.1	20	-0.2731	0.116627
SPAC9G1.07	1	1257	57	-0.2332	0.13865	11	-0.4635	0.0672518	0.03	20	-0.2338	0.0731705
SPAC2C4.08	1	732	34	-0.2331	0.510207	11	0.0028	0.988696	0.44	16	-0.4248	0.202566
spn7:SPBC21.08c:SPBC19F8.01c:mde8	6	1287	52	-0.233	0.0561045	9	-0.3741	0.20096	0.05	12	-0.0591	0.659975
rpa12:SPCC1259.03	2	360	15	-0.2329	0.0737933	11	-0.5925	0.0189089	-1.28	26	-0.1929	0.133935
ssb3:rpa3:SPCC23B6.05c	3	315	12	-0.2327	0.573663	10	-0.902	0.00474774		0
SPCC1450.18:SPCC1442.02	2	1689	76	-0.2325	0.060808	11	-0.2746	0.037159	-1.33	13	-0.2788	0.155554
SPAC1250.02:mug95	2	537	23	-0.2325	0.251695	10	-0.054	0.273278		0
rhp41:rhp4a:SPAC12B10.12c	1	1917	87	-0.2324	0.0963417	11	-0.0577	0.550112	0.37	20	0.0647	0.663005
SPCC1919.07	1	621	28	-0.2322	0.011868	11	-0.1289	0.539222	-0.17	14	-0.2413	0.319572
cct7:SPBC25H2.12c	3	1677	76	-0.2322	0.148496	10	-0.1066	0.0313954	-0.64	12	-0.2221	0.172638
SPAC4F10.18	3	1176	54	-0.2318	0.0440396	11	-0.2088	0.0571035	-0.39	12	-0.2136	0.208937
SPBC725.08	4	1830	84	-0.2316	0.257852	11	-0.1566	0.0351756	-0.65	18	-0.2273	0.176342
rpl31:SPAC890.08	2	342	14	-0.2316	0.239502	11	-0.0476	0.0921323	-1.02	17	-0.2261	0.194453
slx1:SPAP27G11.15	2	816	36	-0.2315	0.269919	11	-0.3058	0.186592	-0.16	14	-0.1417	0.320376
rad26:SPAC9E9.08	3	1845	82	-0.2311	0.231023	11	0.1473	0.280415	0.67	12	-0.3222	0.190515
ura5:SPBC725.15	1	648	28	-0.23	0.10272	11	-0.1829	0.0651598	-1.03	16	-0.2346	0.110678
nup44:SPBC19G7.15	2	1212	56	-0.2296	0.0667949	11	-0.2529	0.0891003	-0.13	20	-0.2777	0.184506
SPBC4.03c	1	2676	124	-0.2296	0.13131	11	-0.1652	0.143326	-0.64	12	-0.3672	0.00515337
SPAC24C9.12c	1	1404	67	-0.2296	0.0439936	11	-0.1068	0.0204647	-0.85	15	-0.2773	0.155332
SPBP8B7.10c	3	1041	42	-0.2295	0.284817	10	-0.7361	0.0119857	-0.47	13	-0.4283	0.0355546
rfc5:SPBC83.14c	3	1077	49	-0.2293	0.115271	11	-0.3854	0.0314513	-0.02	13	-0.2803	0.180448
SPBC11G11.07:SPBC18H10.01	2	2868	132	-0.2291	0.139747	11	0.018	0.684077	-0.67	12	-0.1274	0.142912
SPCC645.12c	1	597	26	-0.229	0.310833	11	-0.6753	0.112591	-0.32	14	-0.1019	0.644557
rpl4301:rpl43-1:rpl43:SPBC800.04c:rpl37a-1	2	285	10	-0.229	0.453267	10	-0.0243	0.404812		12	-0.3375	0.301572
alp41:SPAC22F3.05c	6	561	20	-0.2283	0.400742	10	-0.5773	0.17776	-0.11	26	-0.724	0.0329184
SPAC3C7.02c	1	1152	54	-0.2283	0.114021	11	-0.3594	0.0860256	0.87	15	-0.0459	0.697526
mde5:meu30:SPAC4A8.01:SPAC25H1.09	1	1542	72	-0.2282	0.163393	11	-0.1837	0.393024		0
SPBC3E7.06c:fnx2	1	1734	80	-0.2282	0.0743052	11	-0.1247	0.0803962	0.33	13	0.1727	0.57474
SPBC27B12.11c	1	2217	104	-0.2282	0.266806	11	-0.0325	0.870875	0.07	14	-0.2635	0.336538
SPCC188.09c	1	1830	86	-0.228	0.0706861	11	-0.2353	0.0742845	0.03	15	-0.2729	0.205498
rpl501:rpl5-1:rpl5:SPAC3H5.12c	1	885	31	-0.228	0.249184	11	-0.0383	0.0554911	-0.87	5	-0.215	0.184113
SPAC17G8.08c	2	864	40	-0.2278	0.263704	11	-0.1823	0.283596	-1.41	17	-0.2215	0.276008
SPAC1B3.09c	1	1587	72	-0.2274	0.187191	11	-0.297	0.149142	-0.24	15	-0.0739	0.770665
rpl3801:rpl38-1:SPBC577.02	3	225	8	-0.2273	0.627317	9	-0.0668	0.213634	-0.24	13	-0.3194	0.180197
SPAC3H1.07	1	972	45	-0.227	0.298703	11	-0.0426	0.144798	-0.77	15	-0.2827	0.194915
dre4:SPAC13C5.02	3	1236	57	-0.2269	0.118827	11	-0.3539	0.0448062	-0.23	13	-0.0361	0.137612
rpl2002:rpl20:rpl20-2:SPAC26A3.04	1	531	21	-0.2269	0.226662	10	-0.0837	0.0642048	-0.93	6	-0.1627	0.389413
lys2:SPAC343.16	1	2166	100	-0.2268	0.051956	11	-0.1533	0.081459	-0.31	20	-0.3022	0.0409833
SPBP19A11.01	1	510	22	-0.2266	0.211955	11	-0.3851	0.0302612	-0.16	11	-0.2283	0.250523
SPCC4B3.02c	4	390	14	-0.2264	0.333977	10	-0.4325	0.114019	-0.11	22	-0.2975	0.071061
atg15:SPAC23C4.16c	1	1275	59	-0.2259	0.146684	11	-0.1292	0.375689	0.55	20	-0.2827	0.0208032
SPBC36.08c:cog2	3	576	25	-0.2257	0.193188	11	-0.756	0.0513404	-0.47	10	-0.169	0.333075
sup35:SPCC584.04:erf3	2	1989	92	-0.2256	0.0490388	11	-0.1014	0.0242492	-1.07	16	-0.3781	0.0448521
ppk4:SPAC167.01:ire1	2	3219	148	-0.2254	0.0516226	11	-0.0304	0.291685	0.39	14	-0.379	0.0425672
SPAC1805.02c	2	765	33	-0.2252	0.285115	11	-0.4951	0.13702	-0.4	12	-0.2828	0.183677
SPCC965.10	1	1578	71	-0.2248	0.166218	11	-0.5008	0.0498338	0.02	14	-0.3016	0.091086
SPBC800.11	1	1170	54	-0.2246	0.0654924	11	-0.2328	0.325173	-0.26	15	-0.3097	0.283312
pvg5:SPAC22F8.02c:mug50	1	1119	51	-0.2245	0.345557	11	-0.3313	0.307921	0.17	16	-0.2384	0.295633
rpl15:SPCC576.11	1	606	28	-0.224	0.157841	10	-0.0503	0.0110717	-0.67	7	-0.1289	0.133158
SPBC36B7.06c:mug20	2	510	21	-0.2239	0.486962	11	-0.44	0.0521344		0
SPBP8B7.05c	1	735	34	-0.2237	0.557909	11	-0.1662	0.251371	0.22	18	-0.2737	0.50026
SPBC646.10c	1	1494	70	-0.2237	0.325514	11	-0.1247	0.0430144	-0.65	21	-0.256	0.304992
SPBC8D2.16c	2	948	41	-0.2236	0.0155094	11	-0.1124	0.206481	-0.71	17	-0.2086	0.326269
btb3:SPAC13D6.04c	3	1572	73	-0.2231	0.314923	11	-0.3353	0.0950175	0.31	13	-0.2218	0.267327
apn2:SPBC3D6.10	2	1572	71	-0.2229	0.371342	11	-0.5472	0.110521	-0.2	20	-0.2859	0.21852
skb5:SPCC24B10.13	1	423	19	-0.2229	0.00999367	11	-0.0727	0.348517	-0.09	15	-0.2475	0.0565059
tea2:klp4:SPBC1604.20c	1	1887	89	-0.2228	0.162301	11	-0.3904	0.0126568		15	-0.5589	0.0487675
SPAC7D4.13c	2	939	41	-0.2226	0.168709	11	-0.4746	0.0138875	-0.04	16	-0.4228	0.0838128
SPAC890.06	3	3948	180	-0.2223	0.00646407	11	-0.0764	0.360974	-0.14	20	-0.2355	0.132917
tif225:SPAC8C9.15c	4	2037	93	-0.222	0.138577	11	-0.1712	0.00635062	-0.83	20	-0.2387	0.172102
pgk1:SPBC14F5.04c	1	1245	58	-0.222	0.222167	11	0.0163	0.359128	-0.76	19	-0.2833	0.235479
SPBC1271.14	1	1338	63	-0.2216	0.173682	11	-0.171	0.200897	0.3	18	-0.2706	0.257259
SPBP22H7.05c	1	3606	171	-0.2216	0.30276	11	-0.1197	0.447385	0.51	16	0.4366	0.185741
SPCC777.04	1	1566	72	-0.2214	0.188426	11	-0.3723	0.32132		0
hip3:SPBC31F10.14c:hir3	1	4893	226	-0.2213	0.206595	11	-0.0033	0.957865	0.14	7	-0.3603	0.185505
SPCC1620.06c	3	966	43	-0.2212	0.0661596	11	-0.1495	0.0289591	-0.27	14	-0.2946	0.0804906
mob1:SPBC428.13c	3	633	27	-0.2207	0.0708972	11	-0.2573	0.262723	-0.12	12	-0.236	0.0739487
puc1:SPBP8B7.32c:SPBC19F5.01c	1	1080	49	-0.2206	0.469414	11	-0.5355	0.0466113	0.62	19	-0.1713	0.665689
SPBC713.10:tim16	2	387	15	-0.2201	0.120468	11	-0.5357	0.00904602	-0.28	10	-0.2265	0.0893407
SPCPB16A4.04c:trm8	3	822	36	-0.2201	0.278889	11	-0.2818	0.0233069	-1.27	10	-0.348	0.266009
rif1:tap1:SPAC6F6.17:SPAPJ736.01:tap11	1	4203	195	-0.2201	0.102634	11	-0.1986	0.0696022	-1	18	-0.5578	0.0346048
SPBC1604.06c	1	1458	66	-0.22	0.0270192	11	-0.3734	0.0670966	-1.19	13	-0.3128	0.0816947
rpc10:rpb12:SPBC19C2.03	2	192	7	-0.2199	0.410575	10	-0.3595	0.0961607		10	-0.0105	0.878349
SPAC1B3.10c	1	1995	90	-0.2197	0.289517	11	-0.4525	0.0642042	0.15	20	-0.1358	0.562935
rps29:SPBC1685.09	3	171	6	-0.2195	0.427514	9	-0.0705	0.189284	-1.03	13	-0.2443	0.36281
SPAC1B1.04c	3	1815	84	-0.2194	0.221112	9	-0.2951	0.0620016	-0.1	21	-0.4243	0.134364
orc6:SPBC2A9.12:SPBC2D10.02	2	795	36	-0.2184	0.328628	11	-0.3215	0.233907	0.06	13	-0.1099	0.191083
SPBP22H7.10c:SPBC32H8.01c	3	564	23	-0.2179	0.0772105	11	-0.2081	0.148401		0
wtf17:SPCC285.06c	6	786	12	-0.2174	0.306138	7	-0.0289	0.606254		0
dcr1:SPCC188.13c:SPCC584.10c	1	4125	190	-0.2172	0.31586	11	-0.1906	0.205732	0.36	27	-0.2035	0.374118
SPCC16C4.04	3	801	34	-0.217	0.308469	10	-0.4719	0.0560923	-0.11	10	0.0397	0.765554
rpl36a:SPAC15E1.03:rpl42	2	321	13	-0.2166	0.447307	10	-0.0484	0.174053	-0.81	10	-0.2724	0.391902
cmk2:mkp2:SPAC23A1.06c	4	1515	68	-0.216	0.0898144	11	-0.4149	0.031077	0.24	18	-0.3329	0.0950277
SPAC11H11.02c:mug162	4	795	34	-0.2154	0.312169	11	-0.6676	0.00996711	-0.18	12	-0.306	0.277272
SPAC5H10.01	1	906	43	-0.2154	0.259382	11	-0.356	0.117396	0.31	15	-0.1352	0.739372
rps1801:rps18-1:SPBC16D10.11c	2	459	19	-0.2154	0.382257	9	-0.0974	0.00204536	-0.77	24	-0.2302	0.320077
rps902:rps9-2:rps9b:SPBC29A3.12	1	579	24	-0.2154	0.290604	11	-0.0115	0.546938		10	-0.2402	0.29661
SPAC20H4.04:mfh2	1	2352	109	-0.2152	0.29435	11	-0.2571	0.204756	0.11	15	-0.1728	0.265042
ssb2:SPCC584.06c:SPCC1753.01c:rpa2	2	840	36	-0.2137	0.0279566	11	-0.2689	0.117759	-0.06	19	-0.2296	0.0215971
SPAC1F7.10	1	717	32	-0.2132	0.32837	11	-0.2916	0.162972	-0.21	13	-0.4678	0.412301
SPAC1565.01	1	729	33	-0.2132	0.323356	11	-0.1728	0.31007	-0.14	14	-0.2398	0.300886
SPCC285.03	1	1815	86	-0.213	0.0572145	11	-0.2268	0.080432	-0.44	14	-0.2529	0.0845954
nup85:SPBC17G9.04c	1	2028	97	-0.2129	0.231715	11	-0.3796	0.0503382	-0.47	17	-0.2612	0.252885
SPAC3H1.03:mug151	1	441	20	-0.2128	0.157361	10	-0.1557	0.314537	-0.36	12	-0.0804	0.530549
fib1:fib:SPBC2D10.10c	1	918	41	-0.2123	0.150695	11	-0.09	0.216056	-1.22	17	-0.2456	0.0293926
SPAC1D4.09c:rtf2	4	723	32	-0.2121	0.123206	11	-0.3094	0.0572215	-0.21	13	-0.1722	0.0928824
sgf11:SPAC57A10.14	2	354	15	-0.2117	0.121552	0				0
SPBC1677.03c	1	1803	83	-0.211	0.186794	11	-0.2708	0.0601402	-0.2	18	-0.3352	0.132366
SPAC26H5.12:rpo41	1	3363	157	-0.2107	0.00293753	11	0.0781	0.328422	-0.02	14	-0.1179	0.257572
pmp1:SPBC1685.01	1	837	37	-0.2106	0.216303	11	-0.5552	0.0834631	-0.21	17	-0.316	0.207546
SPAC186.07c	1	999	45	-0.2106	0.527499	11	0.0051	0.933711	-0.32	21	-0.1936	0.659983
fmt1:SPAC1805.09c	1	1023	47	-0.21	0.375833	11	-0.2773	0.060659	-0.3	17	-0.2068	0.282974
SPAC23G3.06	3	1527	67	-0.2097	0.208742	11	-0.1666	0.0213378	-0.78	30	-0.2133	0.0658339
npp106:SPCC1739.14	2	2802	130	-0.2091	0.213588	11	-0.0716	0.0376663	0.36	19	-0.3862	0.15516
nup120:SPBC3B9.16c	1	3411	162	-0.2079	0.0852595	11	-0.0996	0.399324	-0.02	13	-0.1452	0.110071
SPBC16H5.08c	2	1857	85	-0.2078	0.0415277	11	-0.098	0.201402	-1.21	21	-0.2688	0.0881001
pds5:SPAC110.02	1	3618	169	-0.2077	0.168259	11	0.168	0.382534	0.47	21	-0.3092	0.25521
SPBC17D1.02	4	1512	67	-0.2075	0.208339	10	-0.3811	0.0292189	-1.54	13	-0.4783	0.0983514
rpb4:SPBC337.14	4	408	15	-0.2072	0.432785	10	-0.5675	0.00661722	-0.43	16	-0.1683	0.442147
bgs1:cps1:drc1:SPBC19G7.05c	1	5190	245	-0.2072	0.250044	11	0.0024	0.969043		21	-0.3171	0.104581
tug1:gtb1:SPBC32F12.04	7	1341	54	-0.2069	0.0610606	9	-0.2632	0.0106253		13	-0.2783	0.11848
rpl3702:rpl37-2:rpl37:SPCC1223.05c	2	276	9	-0.2065	0.366175	9	0.0122	0.372473		0
snu13:SPAC607.03c	2	378	16	-0.2064	0.400161	10	-0.1482	0.233692	-1.18	11	-0.2103	0.177826
cdc5:SPAC644.12	6	2274	102	-0.2057	0.0847735	11	-0.0842	0.341417	-0.35	13	-0.0431	0.63094
vht1:SPAC1B3.16c	1	1707	80	-0.2053	0.582645	11	-0.1677	0.500174	1.13	21	-0.2105	0.57231
rpl3201:rpl32-1:SPBC16C6.11	1	384	17	-0.2053	0.355519	11	-0.0355	0.199548	-0.84	6	-0.2771	0.299191
SPBC3B9.03	3	1644	74	-0.2052	0.175942	11	-0.1366	0.0513138	-0.4	25	-0.2007	0.153731
SPCC70.05c	1	2346	109	-0.2047	0.22968	11	-0.0861	0.510052	0.42	16	-0.3475	0.129699
rpp102:rpp1-2:SPBC3B9.13c	3	333	12	-0.2041	0.589872	9	-0.0958	0.0218882	-0.97	31	-0.2744	0.333585
SPBC4C3.09	1	1131	53	-0.204	0.190049	11	-0.3073	0.077686	-0.07	14	-0.1565	0.271932
SPBP4G3.03	1	726	33	-0.2035	0.242266	11	0.3058	0.0533416		0
SPBC2F12.02c:mrpl7	1	864	40	-0.2034	0.145727	11	-0.0995	0.105235		0
sip1:SPBC27B12.08	9	5760	261	-0.2034	0.126911	11	-0.0141	0.857343	-0.32	28	-0.2497	0.194166
SPBC577.06c	5	5634	261	-0.2032	0.0958282	11	0.0963	0.459278	-0.11	26	-0.1442	0.362489
dak2:SPAC977.16c	1	1776	83	-0.2029	0.422569	11	-0.3479	0.199541	-0.15	12	-0.3145	0.153245
rps1702:rps17-2:rps17:SPCC24B10.09	2	399	18	-0.2029	0.281561	11	-0.0317	0.203734	-0.96	10	-0.2081	0.174038
snu66:SPAC167.03c	1	1950	91	-0.2026	0.0936161	11	-0.4482	0.108563	-0.16	16	-0.372	0.0830248
SPBC14C8.10:mrpl24	1	531	24	-0.2023	0.281889	11	-0.2281	0.19463	0.09	12	-0.2193	0.233332
SPCC550.11	2	3090	141	-0.2022	0.0530357	11	-0.1863	0.00734828	-0.99	22	-0.3458	0.0704732
apl6:SPAC23H3.06	2	2238	105	-0.2019	0.266474	11	-0.1713	0.211504	0.09	16	-0.3059	0.354298
cps3:SPAC3A11.02:mug188	2	1752	78	-0.2014	0.124872	11	-0.2181	0.0190209	0.26	15	-0.319	0.156911
SPAC2F7.05c	1	1188	54	-0.201	0.260199	11	-0.0426	0.465377	-0.76	20	-0.2443	0.0449541
SPCC1494.06c	1	1788	81	-0.2007	0.253411	11	-0.2136	0.0202756	-0.94	18	-0.2755	0.00987922
skb1:SPBC16H5.11c:rmt5	3	1938	87	-0.1999	0.238431	10	-0.1222	0.0352205	-0.84	15	-0.2242	0.201732
rec12:SPAC17A5.11:spo11	5	1038	42	-0.1998	0.199892	10	-0.1772	0.0263583	-0.12	13	-0.1125	0.683245
SPAC24C9.04	1	366	16	-0.1996	0.506309	11	-0.3874	0.102225	-0.27	12	-0.2414	0.506507
SPAC19A8.06	1	1194	53	-0.1996	0.178953	11	-0.2539	0.059875	-0.09	12	-0.2144	0.147479
rpl35:SPCC613.05c	2	369	15	-0.1992	0.355135	10	-0.0904	0.141536	-0.82	26	-0.2905	0.258617
pit1:SPAC3C7.06c	1	1953	91	-0.1986	0.388185	11	-0.1426	0.204169	-0.07	17	-0.327	0.101299
SPBC30B4.10:SPBC27B12.02	1	330	15	-0.1985	0.397195	11	-0.8025	0.0550502	-0.2	10	-0.3965	0.38116
sgo2:SPAC15A10.15	5	1944	84	-0.1983	0.409366	11	-0.423	0.0132254	-0.55	19	-0.2466	0.428312
SPAC4A8.06c	1	1737	81	-0.1979	0.0674762	11	-0.3094	0.00973625	-0.11	18	-0.4222	0.107929
SPBC15D4.06	2	453	19	-0.1978	0.257642	9	-0.5033	0.0749983	-0.21	10	-0.451	0.112592
cut8:SPAC17C9.13c	1	789	35	-0.1976	0.157724	11	-0.3458	0.0751804	-0.17	16	-0.2469	0.00497287
nop10:SPAP27G11.13c	2	195	7	-0.1973	0.500402	9	-0.2717	0.261696	-0.81	9	-0.312	0.236687
abp2:SPBC1861.02	1	1584	74	-0.1971	0.148031	11	-0.484	0.114036	-2.07	14	-0.1114	0.137844
SPBC16A3.06	4	1167	51	-0.1968	0.135739	11	-0.3919	0.227466	-0.27	17	-0.3217	0.332858
SPCC576.14	4	852	35	-0.1968	0.45497	11	-0.2687	0.0705482	-0.36	12	-0.27	0.339874
SPAC6F6.18c:mug169:SPAC6F6.16c	6	1527	64	-0.1964	0.205992	19	-0.3996	0.0307336	-0.19	30	-0.2541	0.357715
did2:SPBC13G1.12	5	537	20	-0.1962	0.29558	7	-0.2007	0.144963	-0.62	20	-0.3292	0.0591408
SPCC417.08:tef3	1	3144	147	-0.1951	0.217145	11	-0.0097	0.702676	-1.52	19	-0.0917	0.431004
SPCC576.12c	2	270	10	-0.1949	0.28845	10	-0.6416	0.0167477	-0.14	12	-0.4347	0.0470245
ksg1:SPCC576.15c	2	1779	81	-0.1946	0.1202	11	-0.4359	0.00121633	0.31	14	-0.302	0.0599708
SPCC126.04c:sgf73	2	1035	47	-0.1944	0.275396	11	-0.1658	0.142086	0.22	12	-0.117	0.370226
swd1:SPAC23H3.05c	1	1197	55	-0.1943	0.338698	11	-0.4085	0.039886	-0.68	20	-0.2494	0.313886
SPBPJ4664.04	1	3624	170	-0.1942	0.0149521	11	-0.0357	0.33758	-0.14	14	-0.1392	0.354413
SPCC1322.02	1	1056	48	-0.1941	0.274599	11	-0.3786	0.0896941	0.13	21	-0.1564	0.275554
pab2:SPBC16E9.12c	4	501	19	-0.1939	0.223982	11	-0.395	0.0164155	-0.2	17	-0.3748	0.0801498
cyp8:SPAC21E11.05c	3	1551	68	-0.1939	0.301529	11	-0.2055	0.0381589	-0.34	16	-0.2699	0.286854
SPAC26A3.09c:rga2	1	3828	179	-0.1938	0.0639268	11	0.029	0.823461	-0.31	18	-0.1382	0.315141
rps1502:rps15-2:rps15:SPAC1071.07c	1	465	21	-0.1935	0.308631	11	-0.0571	0.0907185	-0.57	7	-0.2705	0.207166
rpl902:rpl9-2:SPCC613.06	1	570	26	-0.1935	0.314356	11	-0.0274	0.220699	-0.84	11	-0.1941	0.0644466
taf10:SPBC21H7.02	1	648	30	-0.1932	0.335926	11	-0.2755	0.109025	-0.11	20	-0.3049	0.175651
upf2:SPAC19A8.08	1	3150	147	-0.1928	0.0586511	11	-0.0916	0.163474	-0.1	17	-0.45	0.0337394
SPAC22E12.02	2	660	26	-0.1925	0.039405	9	-0.3974	0.193093	0.26	9	-0.1599	0.00528606
SPAC29A4.15	1	1353	62	-0.1924	0.442504	11	-0.1384	0.0830882	-0.55	13	-0.1508	0.542598
pch1:SPBC32F12.06	3	1029	44	-0.1923	0.086556	11	-0.3753	0.0493852	-0.1	13	-0.1846	0.214775
itt1:SPAC1002.14	1	1308	59	-0.1923	0.399742	11	0.0574	0.56918	0.29	15	-0.4229	0.0555445
rps1102:rps11-2:rps11:SPAC144.11	1	459	20	-0.1919	0.133388	11	-0.1187	0.0492241	-1.38	6	-0.2647	0.290234
rpp103:rpp1-3:SPCP1E11.09c	2	330	13	-0.1919	0.430274	8	-0.0067	0.898292	-0.98	17	-0.182	0.348769
cpc2:rkp1:SPAC6B12.15	3	945	40	-0.1916	0.188809	11	-0.004	0.578749	-1.3	7	-0.335	0.107115
rpl302:rpl3-2:rpl3-b:SPAPB8E5.06c	1	1167	15	-0.1913	0.110177	0				0
SPAC144.02:fyy1:iec1	1	750	35	-0.191	0.183823	11	-0.4498	0.0523698	0.01	19	-0.25	0.185925
met26:SPAC9.09	1	2295	107	-0.1908	0.139473	11	-0.0045	0.726245	-0.65	14	-0.1411	0.101589
nup107:SPBC582.11c:SPBC428.01c	7	2385	107	-0.1907	0.110578	11	-0.2462	0.184837	-0.02	21	-0.1055	0.430363
SPCC553.08c	3	3003	140	-0.1904	0.0889091	11	-0.0667	0.339042	-0.06	12	-0.3293	0.223054
its8:SPBC839.08c	2	2808	130	-0.1901	0.010104	11	-0.3413	0.113733	0.08	15	-0.3155	0.0112364
SPBC3B9.12	2	399	17	-0.1899	0.200681	9	-0.5663	0.117401	-0.53	21	-0.3202	0.257438
lyn1:SPBC16A3.03c	1	1977	88	-0.1899	0.118225	11	-0.3604	0.0280177		0
SPAC23D3.13c	4	4851	224	-0.1898	0.15392	11	-0.0388	0.197772	0.22	14	-0.1622	0.332583
SPCC569.05c	1	1731	81	-0.1897	0.362199	11	-0.0888	0.384742	1.1	17	-0.2624	0.249462
bob1:SPBC215.02	4	465	17	-0.1893	0.183685	10	-0.4901	0.0677179	-0.52	20	-0.2504	0.0859235
gpi8:SPCC11E10.02c	1	1143	55	-0.1888	0.269215	11	-0.0575	0.576506	0.47	14	-0.1816	0.365648
SPCC338.08:ctp1:mug38	2	885	39	-0.1887	0.260021	10	-0.3111	0.0154607	0.79	17	-0.1749	0.33636
SPAC1565.02c	2	1125	51	-0.1882	0.244613	11	-0.2394	0.41813	-0.21	13	-0.0409	0.681147
SPAC23A1.12c:frs1	2	1770	81	-0.1876	0.191803	11	-0.1256	0.060059	-0.21	21	-0.3193	0.0494919
rps1802:rps18-2:SPCC1259.01c:SPCC825.06c	2	459	18	-0.1875	0.458269	8	-0.0739	0.146905	-0.78	7	-0.1618	0.769589
SPAPB17E12.08	3	630	26	-0.1871	0.485581	11	-0.4516	0.14829	-0.93	12	-0.4578	0.478598
SPAC6G10.07	2	2343	108	-0.1871	0.144726	11	-0.1039	0.271387	-0.14	19	-0.2607	0.0636616
rps101:rps1-1:rps3a-1:SPAC13G6.02c	1	759	31	-0.1867	0.462542	11	-0.0983	0.0866108		11	-0.1685	0.447001
SPBC15C4.04c	1	1629	73	-0.1866	0.108448	11	-0.1477	0.0138816	-0.31	12	-0.0921	0.562424
SPBC1861.10:SPBC14F5.01	1	837	38	-0.1862	0.166712	11	-0.6024	0.00890373	-0.44	16	-0.3218	0.185509
SPAC22A12.16	2	1479	68	-0.1859	0.372636	11	0.0061	0.887529	-0.62	12	-0.0377	0.807008
SPAC16A10.08c:SPAC589.01c:mug74	2	858	37	-0.1858	0.178831	11	-0.04	0.477562	0.68	12	-0.0176	0.941154
SPBC83.13	1	882	41	-0.1853	0.265126	11	-0.1939	0.060096	-0.12	14	-0.3181	0.086926
rho5:SPAC20H4.11c	2	603	25	-0.1851	0.250132	11	-0.2914	0.333101	-0.31	11	-0.2103	0.386049
SPAC1B1.01	2	1437	66	-0.185	0.0869741	10	-0.1425	0.108901	-0.29	19	-0.4066	0.117596
SPBC4C3.08:mug136	1	1119	51	-0.1848	0.408291	11	-0.1801	0.283556		0
mde1:SPAC16E8.05c	2	630	27	-0.1844	0.487673	11	-0.0071	0.911863		0
SPCC1840.11:SPCC965.01:csl4	1	546	25	-0.1843	0.106614	11	-0.3327	0.0148376	-0.51	15	-0.2447	0.0324029
SPAC323.09:SPAC2F3.01	1	960	43	-0.1842	0.206634	11	-0.3319	0.0805664	0.15	13	-0.0945	0.52519
SPCC417.09c	4	2304	104	-0.1841	0.0869246	11	-0.3377	0.255116	-0.04	13	-0.2622	0.368836
SPAC3F10.03:grs1	1	1959	90	-0.184	0.237832	11	-0.1031	0.168225	-0.47	15	-0.2291	0.122378
SPCC1672.05c:yrs1	1	1206	55	-0.1837	0.230962	11	-0.083	0.247955	-0.37	21	-0.2885	0.128187
apc11:SPAC343.03	3	285	11	-0.1834	0.479266	9	-0.1423	0.141122	0.18	18	-0.7508	0.0683326
SPAPB17E12.12c	1	954	43	-0.1831	0.263827	11	-0.4626	0.102677	-0.23	13	-0.3499	0.0739673
SPBC19C7.06:prs1	1	2151	98	-0.183	0.229954	11	-0.0614	0.0994743	-1.49	18	-0.1095	0.138398
bag102:bag1-b:SPBC530.03c	1	621	29	-0.1824	0.194969	11	-0.3183	0.0457888	-0.18	14	-0.2871	0.237836
SPBC8D2.18c	1	1302	60	-0.1824	0.0866345	11	-0.0614	0.117215	-0.89	16	-0.1697	0.0148793
spt3:SPCC61.02	1	924	42	-0.1823	0.427302	11	-0.6741	0.167217	0.07	19	-0.2047	0.454805
csn4:SPAC22A12.03c	1	1134	52	-0.1823	0.317282	11	-0.3111	0.029391	-0.1	22	-0.2838	0.190214
SPAC27E2.01	3	1476	65	-0.1821	0.452632	9	0.1014	0.292976	0.22	11	-0.1504	0.653816
SPBC30D10.01:SPBC1778.01c:zuo1:mpp11	1	1329	62	-0.1819	0.364642	11	-0.0827	0.128278	-0.83	17	-0.2084	0.0656819
rpl801:rpl8-1:rpl18:rpk5a:rpl2-1:SPAC1F7.13c:SPAC21E11.02c	1	762	33	-0.1819	0.189556	11	-0.0248	0.305747		0
rps23:SPAC23C11.02c	1	432	19	-0.1814	0.44625	11	-0.0228	0.13995	-1.01	12	-0.1963	0.368379
nse6:cor1:SPAC11E3.08c	1	1569	73	-0.1813	0.24868	11	-0.1167	0.0611128	0.17	19	-0.3663	0.2136
SPBC342.04	3	876	38	-0.1811	0.192834	11	-0.2034	0.104371		0
SPCP20C8.02c	1	336	12	-0.181	0.239653	11	-0.6488	0.160024		0
SPCC622.14	4	966	40	-0.1809	0.0611002	11	-0.4573	0.032268	-0.63	20	-0.4335	0.0338989
rtf1:SPAC22F8.07c	7	1401	55	-0.1808	0.269932	10	-0.0551	0.185846	0.07	12	-0.6495	0.145679
SPAC1D4.07c	1	441	17	-0.1807	0.0148298	11	-0.2544	0.33772	0.1	11	0.1877	0.654288
pal1:SPCP1E11.04c	2	1278	57	-0.1805	0.0242145	11	-0.1937	0.157176	-0.1	18	-0.308	0.0859399
SPCC663.10	1	1509	68	-0.1804	0.372921	11	-0.3824	0.0393924	-0.48	12	-0.4015	0.106036
SPBC646.03	3	1416	63	-0.1804	0.369873	11	-0.2603	0.0316023	-0.52	16	-0.2584	0.302065
tfb4:SPBC30B4.07c	2	894	39	-0.1802	0.356748	11	-0.3086	0.0599267	-0.13	19	-0.1254	0.300633
alg11:gmd3:SPCC330.08	1	1416	66	-0.1798	0.107557	11	-0.2449	0.123199		16	-0.3225	0.303024
wtf20:SPCC1906.04	5	777	4	-0.1798	0.413997	5	0.0162	0.317678		0
rpl6:SPCC622.18	1	588	27	-0.1797	0.232048	11	-0.0239	0.302547	-0.76	14	-0.1848	0.306945
rpl1802:rpl18-2:SPAPB17E12.13	2	564	26	-0.1793	0.171716	11	-0.0811	0.00122361	-0.85	6	-0.1256	0.210227
rps2502:rps25-2:rps25:SPAC694.05c	3	270	10	-0.1792	0.627176	10	-0.0007	0.980076	-0.25	13	-0.2117	0.576943
SPBC17A3.08	5	939	36	-0.179	0.122003	9	-0.2847	0.0235857	-0.25	24	-0.244	0.0316976
srb9:spTrap240:SPAC589.02c:med13	3	3678	169	-0.179	0.259774	11	-0.0602	0.606333	0.33	18	-0.3729	0.271317
SPBC3B9.05	3	351	13	-0.1789	0.609821	8	-0.2647	0.147898		0
rpl802:rpl8-2:rpk37:SPBC2F12.07c:rpk5b	1	762	25	-0.1788	0.154188	11	-0.0572	0.12532		5	-0.3031	0.218503
SPCC1919.12c	1	2532	117	-0.178	0.288925	11	-0.354	0.0816085	0.38	15	-0.2013	0.114535
pik1:SPAC22E12.16c	4	2556	114	-0.1776	0.0138072	11	0.0302	0.548645	-0.22	18	-0.3097	0.0171211
SPBC1826.01c:mot1	1	5862	278	-0.1773	0.0819372	11	0.0059	0.963974	0	27	-0.2264	0.0498057
ucp7:SPAC17A5.12	1	2094	96	-0.1771	0.123463	11	-0.2836	0.0365687	-0.18	18	-0.3529	0.0286256
SPBC409.22c:SPBC1306.01c	1	2313	107	-0.1771	0.0921989	11	-0.0782	0.5179	-0.22	17	-0.2611	0.144132
srp2:SPAC16.02c	10	1098	41	-0.177	0.24778	10	-0.0594	0.42689	-0.27	16	-0.2604	0.228722
end3:SPBC11G11.02c	3	1128	49	-0.1766	0.100142	11	-0.225	0.0783005	-0.35	16	-0.24	0.115959
SPBC1604.19c	1	1977	91	-0.1766	0.0767599	11	-0.0282	0.892188	0.31	15	-0.3341	0.179782
rpl901:rpl9-1:SPAC4G9.16c	1	573	25	-0.1761	0.151211	11	-0.0431	0.176677	-0.83	6	-0.2829	0.434888
rpl1901:rpl19-1:SPBC56F2.02	1	582	25	-0.176	0.444478	10	-0.0546	0.204117	-0.79	10	-0.2194	0.407473
prp19:cwf8:SPAC29A4.08c	3	1467	65	-0.1755	0.15738	11	-0.1509	0.105606		13	-0.2937	0.197501
ogm4:SPBC16C6.09:oma4	1	2337	109	-0.1754	0.0333829	11	-0.2365	0.0936626	-0.4	13	-0.2378	0.0285292
pla1:SPBC646.04	4	1701	74	-0.1752	0.0610654	11	-0.0772	0.184471	-0.19	13	-0.2557	0.161868
rpl2801:rpl28-1:SPBC776.11	1	447	21	-0.1752	0.487883	10	-0.0099	0.562875		10	-0.2181	0.346777
SPAC19A8.03	3	1680	75	-0.1751	0.391218	11	-0.185	0.103592	0.41	22	-0.2306	0.0825783
tif32:SPBC17D11.05	2	2799	131	-0.1751	0.225735	11	-0.0655	0.353459	-0.88	19	-0.2129	0.0278815
ubp12:SPCC1494.05c	1	2940	134	-0.1751	0.0649739	11	-0.0046	0.962743	-0.05	14	0.0229	0.802747
nda2:SPBC16A3.15c	2	1368	61	-0.175	0.0518399	11	-0.1886	0.0571409	-0.7	11	-0.1837	0.191284
rpl3602:rpl36-2:rpl36:SPBC405.07	2	300	10	-0.175	0.458064	8	-0.1109	0.284311	-0.81	20	-0.1998	0.310946
ppk23:SPBC18H10.15	2	1197	51	-0.1749	0.166071	11	-0.0562	0.218243	-0.33	20	-0.3068	0.254998
rps1002:rps10-2:rps10B:SPBP22H7.08	2	444	18	-0.1747	0.204261	11	-0.023	0.276553		10	-0.1082	0.285573
SPBC800.13	1	1440	65	-0.1745	0.306633	11	-0.2669	0.115888	0.31	17	-0.0642	0.738029
SPAC19D5.10c	2	264	11	-0.1744	0.345007	0				0
SPAC23C11.17	2	1458	67	-0.1742	0.218311	11	-0.18	0.14273		0
SPBC17G9.03c:krs1	1	1776	81	-0.1742	0.00902544	11	-0.0935	0.0565935	-0.6	15	-0.1826	0.00963929
spt6:SPAC694.07c:SPAC1F7.01c	1	4098	188	-0.1729	0.0993916	11	-0.0681	0.367454	-0.26	14	-0.1942	0.240531
leu2:SPAC9E9.03	1	2277	109	-0.1728	0.188076	11	-0.1097	0.179965	-1.01	15	-0.3179	0.119612
cut6:SPAC56E4.04c	2	6843	321	-0.1727	0.346336	11	0.0406	0.768391	-0.67	18	-0.153	0.569817
SPBC16A3.08c	3	855	38	-0.1725	0.252385	11	-0.0619	0.0396088	-0.94	17	-0.2066	0.313861
SPCC757.05c	1	1203	56	-0.1723	0.499933	11	-0.1024	0.359457	0.61	13	-0.2603	0.286486
sui1:psu1:SPBC23G7.05	2	330	13	-0.172	0.619456	10	-0.0819	0.558385		10	-0.1771	0.583335
SPAC821.05	3	1074	48	-0.1715	0.333629	11	-0.2101	0.0642603	-0.65	18	-0.3103	0.207514
stt3:SPBC1271.02	2	2259	102	-0.1712	0.0249136	11	-0.1744	0.0517928	-0.36	19	-0.254	0.0378151
SPBC29A3.15c:rsm23	1	1431	63	-0.1708	0.195547	11	-0.1278	0.211836	-0.04	15	-0.2415	0.0135368
mph1:SPBC1271.16c:SPBC106.01:SPBC243.01	1	2037	95	-0.1705	0.255242	11	-0.1721	0.390498	-0.36	13	-0.1184	0.569992
SPCC13B11.03c	3	771	32	-0.1704	0.487434	10	-0.0738	0.589338	0.51	21	-0.8	0.221328
SPCC61.06:SPCC11E10.01	1	1173	54	-0.1688	0.290186	11	-0.2309	0.046751	0.17	18	-0.2676	0.109121
nda3:ben1:alp12:SPBC26H8.07c	6	1347	57	-0.1688	0.2995	10	-0.1423	0.0845346		19	-0.2505	0.0248555
SPAC9E9.06c	2	1545	71	-0.1682	0.251105	11	-0.2176	0.00300017	-0.92	19	-0.2785	0.0528617
SPBC1861.04c	3	3045	141	-0.1675	0.121876	11	0.0136	0.800298	-0.16	17	-0.3	0.0289128
SPAC11D3.06	1	1368	64	-0.1662	0.368048	11	-0.0863	0.0716239	0.09	15	-0.3407	0.423023
sec39:SPAC7D4.11c	1	2310	108	-0.1658	0.12568	11	-0.299	0.138362	0.2	22	-0.0732	0.64383
his1:SPAC25G10.05c	2	933	43	-0.1653	0.21273	11	-0.0911	0.0667063	-0.58	14	-0.1757	0.0160901
SPAC6G10.09	2	2427	112	-0.1652	0.0587251	11	-0.1795	0.154818	-0.23	12	-0.0031	0.985504
fft3:SPAC25A8.01c	1	2769	129	-0.1648	0.10416	11	0.0632	0.613281	-0.32	19	-0.1569	0.231219
SPBC1198.05	1	609	27	-0.1644	0.231074	11	-0.135	0.0396226	-0.12	12	-0.2558	0.0695534
SPBC12C2.09c	1	975	44	-0.1642	0.622218	11	-0.3114	0.31577	0.18	14	-0.2411	0.460288
spf38:SPBC1289.11:cwf17	6	1023	42	-0.1641	0.191646	11	-0.385	0.0795045	-0.32	16	-0.1439	0.142703
SPBC19C7.07c:sen34	1	855	41	-0.1638	0.114187	11	-0.5257	0.14621	-0.81	19	-0.2872	0.242235
SPCC1393.06c	4	1242	54	-0.1634	0.0551603	11	-0.1868	0.0330728	-1	18	-0.2096	0.177958
rpl1502:rpl15-2:SPAC1783.08c	1	606	28	-0.1631	0.176384	11	-0.0699	0.0924052	-0.89	7	-0.1171	0.328099
SPAC5H10.03	1	660	29	-0.1629	0.40921	10	-0.1316	0.112983	-0.23	13	-0.1603	0.33349
SPAC922.06	1	777	36	-0.1627	0.282313	11	-0.2351	0.346397	0.83	15	-0.316	0.150191
SPAC5H10.12c	1	1116	51	-0.1626	0.025838	11	-0.3446	0.00548006	0.23	13	-0.1619	0.141933
oca8:SPCC16A11.10c	3	390	16	-0.1626	0.099716	9	-0.0793	0.174481	-0.49	39	-0.531	0.0224138
rpl8:SPBC29A3.04	2	780	36	-0.1626	0.425207	11	-0.0046	0.687332	-0.65	17	-0.1575	0.346714
ppk33:SPCC162.10	1	1017	47	-0.1621	0.358343	11	-0.3471	0.026071	-0.34	17	-0.2976	0.0584382
SPBC409.12c:stn1	3	978	44	-0.162	0.382486	11	-0.2066	0.17958	1.32	14	-0.257	0.534169
SPAC144.07c	1	948	43	-0.162	0.260079	11	-0.1762	0.163862	-0.29	13	-0.1347	0.610045
SPCC830.09c	1	420	18	-0.1619	0.302393	11	-0.3758	0.0269725	0.24	15	-0.1923	0.268349
mug80:SPBC1D7.03	1	1386	65	-0.1616	0.0784581	11	-0.2106	0.145683	-0.38	15	-0.1081	0.45356
SPAC10F6.14c	1	1608	75	-0.1615	0.334013	11	-0.1371	0.105607	0.37	22	-0.2058	0.0744887
SPAC18G6.06	1	750	32	-0.1613	0.248501	11	-0.3219	0.0160928	-0.36	13	-0.1828	0.21775
sfc2:SPAC144.09c	2	1125	53	-0.1612	0.136775	11	-0.3345	0.14488	-0.2	17	-0.0757	0.451201
SPCC1393.09c	4	648	26	-0.1611	0.184817	9	-0.3475	0.0208598	-0.96	15	-0.1238	0.161886
chp1:SPAC18G6.02c	1	2883	135	-0.1611	0.322045	11	-0.1439	0.167787	-0.5	18	-0.2909	0.421624
SPCC1620.11:mug87:nup97	2	2556	119	-0.161	0.0528189	11	-0.2912	0.0521053	-0.07	16	-0.3026	0.062834
SPAC25G10.09c:SPAC27F1.01c:pan1	1	5385	233	-0.1605	0.363694	11	0.0925	0.548879	-0.27	13	-0.137	0.617157
dhc1:SPAC1093.06c:SPAC30C2.01c	1	12591	580	-0.1603	0.2219	11	-0.0022	0.935549	0.22	13	-0.2594	0.0966455
cho2:SPBC26H8.03	1	2718	128	-0.1591	0.0928958	11	-0.0569	0.428849	-0.16	18	-0.4419	0.221312
SPBC14F5.06	2	1782	83	-0.159	0.0988544	11	-0.0728	0.172462	-1.79	16	-0.2012	0.210397
SPCC18.10	4	1023	45	-0.159	0.122217	11	0.1992	0.469048	-0.29	28	-0.1995	0.215428
rps402:rps4-2:SPBC21B10.10	1	789	35	-0.1589	0.321941	11	-0.0282	0.220798	-0.95	16	-0.1608	0.234592
ptb1:SPAC167.02	6	936	37	-0.1587	0.231082	9	-0.0592	0.66799	-0.31	22	-0.1833	0.344969
SPCC417.11c	1	1308	61	-0.1586	0.311801	11	-0.1463	0.0470063	0.2	22	-0.2161	0.0467751
cdc2:swo2:SPBC11B10.09	5	894	35	-0.1583	0.114962	9	-0.2566	0.074566		10	-0.1312	0.13497
SPAC806.06c	1	1098	51	-0.1583	0.176437	11	-0.1493	0.0341071	0.08	20	-0.3601	0.0185975
grt1:SPBPB8B6.04c	3	1947	88	-0.158	0.312642	11	-0.1569	0.408483		0
pyk1:SPAC4H3.10c	1	1530	72	-0.1576	0.27883	11	0.0136	0.13249	-0.56	18	-0.1921	0.185735
gls2:SPAC1002.03c	1	2772	128	-0.1574	0.121966	11	-0.1463	0.213557	-0.25	17	-0.158	0.00150923
SPAC1F7.11c	3	2349	107	-0.1574	0.251985	11	-0.1029	0.147473	0.48	19	-0.2343	0.34653
crn1:SPAC23C4.02	5	1806	77	-0.1573	0.451409	11	-0.603	0.0383315	-0.61	21	-0.1819	0.39525
SPCC1450.15	2	1512	69	-0.1566	0.0863042	11	-0.1666	0.232492	-0.4	15	-0.2246	0.0959662
rpl2501:rpl25a:SPBC106.18	2	426	17	-0.156	0.461662	10	-0.036	0.212878	-0.67	11	-0.1891	0.364759
SPBC36B7.04	1	1200	55	-0.1559	0.412561	11	-0.2363	0.0927365	-0.66	10	-0.2133	0.347631
SPBC18H10.09	2	1287	57	-0.1558	0.0361133	10	-0.2371	0.228996	-0.5	16	-0.6088	0.294143
SPAC12B10.03	1	1632	74	-0.1558	0.49319	11	0.0565	0.497725	-0.03	16	-0.3104	0.122877
rho2:SPAC16.01	9	603	18	-0.1553	0.22525	9	-0.529	0.00055346	-0.08	24	-0.0647	0.241822
alm1:SPAC1486.04c	1	5184	246	-0.1551	0.287978	11	-0.1687	0.185327	0.04	16	0.0589	0.585815
sks2:hsc1:SPBC1709.05	1	1842	85	-0.1548	0.203965	11	-0.0436	0.139016		11	-0.1915	0.220256
tsc1:SPAC22F3.13	1	2700	127	-0.1543	0.12775	11	-0.0717	0.471797	0.53	12	-0.1207	0.322527
SPAC3H8.08c	1	1692	79	-0.1543	0.446435	11	-0.0416	0.770427	0.8	12	-0.3633	0.193594
rps801:rps8:rps8-1:SPAC2C4.16c	1	603	23	-0.1535	0.135739	11	-0.0619	0.261471	-0.95	5	-0.2508	0.33193
SPAC22G7.04:ubp13	7	3348	148	-0.1535	0.135939	11	0.0437	0.425643	-0.24	15	-0.3349	0.0553378
SPAC2F3.18c	2	291	13	-0.1528	0.483667	9	-0.1992	0.0890083		0
SPBC16G5.13	1	381	17	-0.1527	0.28119	11	-0.3612	0.122755	-0.01	13	-0.1769	0.23355
SPAC5H10.08c:pan6	1	852	39	-0.1527	0.326743	11	-0.1536	0.32418	0.16	19	-0.214	0.196721
nnt1:SPAC8F11.09c	2	768	33	-0.1525	0.130236	11	-0.3103	0.0997037	-0.95	19	-0.1562	0.114499
SPBC3D6.08c:lsm1	4	423	16	-0.1522	0.442738	9	-0.2459	0.0651856	-0.11	19	-0.1368	0.356173
SPAC1A6.10:SPAC30D11.15c	1	1458	67	-0.1521	0.161825	11	-0.2472	0.0502484	-0.76	18	-0.1506	0.112005
wtf8:SPCC306.10	6	967	18	-0.1519	0.486915	0				0
SPAC15A10.07	1	573	26	-0.1517	0.584384	11	-0.6893	0.064718	0.04	15	-0.2091	0.618611
cdc7:pld1:its10:SPBC21.06c	11	3189	140	-0.1517	0.300345	11	0	1	0.14	13	-0.2857	0.219707
pmt1:SPBC19C2.02	2	993	46	-0.1511	0.218405	11	-0.2785	0.134616	-0.35	15	-0.1324	0.17348
frs2:SPAC3G9.06	3	1500	66	-0.1511	0.254533	11	-0.1359	0.018467	-0.53	12	-0.2164	0.177753
SPBC15D4.02	1	1260	57	-0.1509	0.105778	11	-0.0616	0.615877	-0.04	21	-0.2596	0.262082
rfc2:SPAC23D3.02	2	1023	44	-0.1505	0.459798	11	-0.1247	0.0409764	-0.26	15	-0.1928	0.255977
pvg2:SPAC27E2.07:mug53	1	1170	55	-0.1504	0.0559278	11	-0.1358	0.310619	0.44	18	-0.2204	0.168718
rps1501:rps15-1:SPCC1393.03	1	462	21	-0.1504	0.308564	11	-0.0493	0.130153	-0.93	11	-0.1446	0.325163
SPBC1348.13	1	363	14	-0.1504	0.664864	14	-0.0451	0.492026	0.71	10	-0.3261	0.324115
ies2:SPAC6B12.05c	1	888	40	-0.1503	0.249561	11	-0.1665	0.00141874	-0.02	12	-0.0801	0.751067
SPCC550.14:vgl1	1	3840	177	-0.1503	0.282357	11	-0.1061	0.432578	-0.58	28	-0.1991	0.140723
SPAP27G11.08c:mug11	2	1179	50	-0.1502	0.274579	11	-0.0098	0.882476		0
spp2:pri2:SPBC17D11.06	4	1380	57	-0.1499	0.414347	10	-0.3178	0.157167	-0.17	14	-0.2997	0.173877
gpt1:SPBPJ4664.06	1	4347	200	-0.1498	0.144153	11	-0.0702	0.304715	0.09	6	0.0284	0.726666
tif512:SPBC336.10c	1	474	22	-0.1493	0.407309	11	-0.0147	0.39921	-0.88	6	-0.1033	0.749064
rpl401:rpl4-1:rpl4:SPBC1711.06	1	1092	49	-0.1492	0.285017	11	-0.0413	0.193871	-0.71	18	-0.1087	0.28351
[truncated: 3,064 more rows]
