# Supplementary material for: Analysis of DNA strand-specific differential expression with high density tiling microarrays
Source: BMC Bioinformatics. 2010 Mar 17;11:136. doi: 10.1186/1471-2105-11-136 (PMC2858035; doi:10.1186/1471-2105-11-136)
Supplement: Additional file 2 — Differentially transcribed regions (dTRs) in Schizosaccharomyces pombe under oxidative stress. Columns indicate the following: (A) identification number assigned to each dTR under the experimental conditions used, (B) differential expression (log2) in stressed relative to non-stressed cells, (C) corresponding p-value, (D, E) chromosome number, strand polarity and genomic coordinates of dTR initiation and end, (F) dTR length, (G) Empty cells indicate no overlap between dTR and any annotated transcript in the Sanger Centre genome release of July 17, 2009. Different synonyms for each gene are indicated. A symbol < or > preceding the name of the gene indicates that one end of the annotated ORF maps within the dTR and the other lies beyond its starting or end boundary, respectively. Symbols > < flanking the name of a gene indicate that the entire ORF is included within the boundaries of the dTR. Symbols < > flanking the name of the gene indicate that the entire dTR is included within the boundaries of the ORF. The 2328 entries in the table correspond to 2124 dTRs (Column A). The difference is due to the fact that some dTRs overlap with several exons. Out of the 2328 entries, 1546 were differentially expressed at least 2-fold and were distributed as follows: 510 dTRs (33.0%) had an average length of 613 nucleotides and did not overlap with annotated ORFs; 346(22.4%) were entirely included within ORFs and the remaining 690 (44.6%) overlapped partially with annotated ORFs. These data can be accessed from the genome browser on our website http://genomics.usal.es/TMADE/browser. [file 1471-2105-11-136-S2.XLS]

## Sheet: Hoja1
dTR id	Dif. Expression	p-value	Coord_ini	Coord_end	Length	Gene and dTR overlap
dTR100001	1.0766	0.173631	1:-:51180	1:-:51435	255
dTR100002	2.2408	0.0304816	1:-:58110	1:-:59086	976	>SPAC977.13c
dTR100003	1.9395	0.0113425	1:-:59209	1:-:59579	370
dTR100004	0.4925	0.0036321	1:-:85995	1:-:86258	263	<SPAC1F8.02c>
dTR100005	-2.1488	0.0547566	1:-:88383	1:-:90261	1878	<str3:SPAC1F8.03c
dTR100006	1.3491	0.0804157	1:-:96173	1:-:96463	290
dTR100007	1.7376	0.0928162	1:-:148250	1:-:149005	755	<SPAC5H10.02c
dTR100008	0.898	0.227145	1:-:167731	1:-:167965	234
dTR100009	-1.3961	0.00931462	1:-:185052	1:-:186139	1087	<SPAC13G6.06c:gcv2
dTR100010	-1.9531	0.00370159	1:-:188993	1:-:189793	800
dTR100011	-1.669	0.00209278	1:-:192355	1:-:194024	1669	<SPAC13G6.10c:asl1
dTR100012	-2.0088	0.0396549	1:-:198116	1:-:198308	192	<chs1:SPAC13G6.12c:SPAC24B11.01c>
dTR100013	-1.468	0.0103567	1:-:212685	1:-:212977	292	<SPAC24B11.08c>
dTR100014	-1.6159	0.0133872	1:-:214087	1:-:214277	190
dTR100015	-1.3323	0.0447763	1:-:218733	1:-:218923	190	<chr3:SPAC24B11.10c:cfh1>
dTR100016	-1.5996	0.0455012	1:-:219233	1:-:221456	2223	<chr3:SPAC24B11.10c:cfh1
dTR100017	-2.2036	0.0148988	1:-:229782	1:-:230637	855
dTR100018	-1.4755	0.0130623	1:-:234326	1:-:234720	394	<SPAC806.02c>
dTR100019	1.9379	0.0188315	1:-:253068	1:-:254568	1500	>SPAC1639.01c:SPAC806.09c<
dTR100020	-1.2917	0.0455347	1:-:297966	1:-:298235	269	<SPAC1F5.01:SPAC18B11.11>
dTR100021	-1.411	0.0441452	1:-:306937	1:-:307326	389	>SPAC18B11.06
dTR100022	-1.4865	0.00761971	1:-:307626	1:-:307909	283	<SPAC18B11.06>
dTR100023	2.064	0.00561035	1:-:377845	1:-:381338	3493	>gti1:SPAC1751.01c<
dTR100024	0.4742	0.242577	1:-:390826	1:-:391022	196	<SPAC31A2.04c>
dTR100025	-1.4615	0.00643061	1:-:401361	1:-:401856	495	<dbp10:SPAC31A2.07c>
dTR100026	0.8596	0.16708	1:-:413053	1:-:413337	284
dTR100027	0.5301	0.0714488	1:-:413543	1:-:413726	183
dTR100028	-2.2157	0.0243636	1:-:430564	1:-:430848	284
dTR100029	1.0773	0.0287669	1:-:434414	1:-:435877	1463	>SPAC13C5.06c:mug121<
dTR100029	1.0773	0.0287669	1:-:434414	1:-:435877	1463	>SPAC13C5.06c:mug121<
dTR100030	2.1081	0.0697943	1:-:453519	1:-:455048	1529
dTR100031	-2.3726	0.0248126	1:-:457003	1:-:459816	2813	>SPAC24H6.13<
dTR100032	0.9495	0.0561198	1:-:473867	1:-:474713	846	>SPAC24H6.08<
dTR100033	-1.4663	0.0104781	1:-:480349	1:-:481785	1436	<cdc25:sal2:SPAC24H6.05
dTR100034	0.488	0.242481	1:-:517482	1:-:517810	328
dTR100035	0.4467	0.0573123	1:-:518460	1:-:518873	413
dTR100036	-1.5257	0.0832783	1:-:556577	1:-:556844	267
dTR100037	-1.5142	0.0506461	1:-:561930	1:-:562111	181	<SPAC2F7.14c
dTR100038	-1.2863	0.0382987	1:-:567351	1:-:567757	406	<SPAC2F7.16c>
dTR100039	-1.5766	0.0383462	1:-:568293	1:-:569028	735	<SPAC2F7.16c>
dTR100040	-1.4123	0.0276805	1:-:573295	1:-:573486	191	<rga8:SPAC2F7.18c:SPAC13A11.01c>
dTR100041	1.7512	0.0943197	1:-:598293	1:-:598601	308
dTR100042	0.661	0.05083	1:-:598875	1:-:599213	338
dTR100043	0.542	0.0707732	1:-:604593	1:-:604824	231	<nab3:SPAC3H8.09c>
dTR100044	0.6115	0.223702	1:-:606519	1:-:606854	335	<nab3:SPAC3H8.09c
dTR100045	0.5262	0.0538728	1:-:608377	1:-:608701	324
dTR100046	1.8832	0.0203361	1:-:633851	1:-:634558	707
dTR100047	0.4084	0.0428046	1:-:640872	1:-:641162	290	<SPAC1D4.02c
dTR100047	0.4084	0.0428046	1:-:640872	1:-:641162	290	>SPAC1D4.02c
dTR100048	-2.7689	0.00681984	1:-:656769	1:-:660047	3278	<lkh1:kic1:SPAC1D4.11c
dTR100049	-1.9842	0.0180452	1:-:668840	1:-:669420	580
dTR100050	0.7891	0.0422433	1:-:684449	1:-:684975	526
dTR100051	0.936	0.182171	1:-:731364	1:-:731567	203
dTR100052	0.4855	0.0461434	1:-:737843	1:-:738404	561
dTR100053	1.3139	0.117079	1:-:759387	1:-:761251	1864	<SPAC4G8.03c
dTR100054	1.9173	0.133737	1:-:761517	1:-:762434	917
dTR100055	-1.5364	0.0110644	1:-:773145	1:-:773337	192	<trm12:SPAC4G8.06c>
dTR100056	-1.5006	0.0233666	1:-:774252	1:-:775280	1028	<SPAC4G8.07c
dTR100056	-1.5006	0.0233666	1:-:774252	1:-:775280	1028	>SPAC4G8.07c
dTR100057	-1.6698	0.0136748	1:-:775421	1:-:775621	200	<SPAC4G8.07c
dTR100058	0.7694	0.020635	1:-:790469	1:-:791846	1377	>SPAC4G8.14c:SPAC16C9.01c
dTR100059	-1.5626	0.00024494	1:-:802161	1:-:803999	1838	<upf1:SPAC16C9.06c>
dTR100060	-1.6665	0.0296928	1:-:829433	1:-:831344	1911	>prh1:SPAC2G11.11c
dTR100061	0.8469	0.356403	1:-:862013	1:-:862234	221	<sib1:SPAC23G3.02c>
dTR100062	0.9924	0.0384907	1:-:862505	1:-:862722	217	<sib1:SPAC23G3.02c>
dTR100063	0.7044	0.13792	1:-:863483	1:-:863736	253	<sib1:SPAC23G3.02c>
dTR100064	0.7313	0.0993464	1:-:864246	1:-:870338	6092	<sib1:SPAC23G3.02c
dTR100065	3.2082	0.0235744	1:-:893278	1:-:894492	1214	>SPAC23G3.13c:SPAC22H12.01c:mug35<
dTR100066	-1.9061	0.017183	1:-:919992	1:-:920445	453
dTR100067	1.6353	0.0645924	1:-:927785	1:-:928781	996	>SPAC1687.14c<
dTR100068	-1.5899	0.0849379	1:-:941021	1:-:941498	477	<mis6:SPAC1687.20c>
dTR100069	0.8842	0.0481545	1:-:943365	1:-:943680	315	>SPAC1687.22c:SPAC222.02c:puf3
dTR100070	0.7321	0.0125001	1:-:943974	1:-:946316	2342	<SPAC1687.22c:SPAC222.02c:puf3
dTR100071	0.9238	0.110494	1:-:946581	1:-:946813	232
dTR100072	-1.5181	0.0461734	1:-:951433	1:-:951698	265	<SPAC222.05c:mss1>
dTR100073	0.863	0.0474576	1:-:954204	1:-:954942	738	>hri2:SPAC222.07c
dTR100074	0.7028	0.015586	1:-:955200	1:-:956307	1107	<hri2:SPAC222.07c
dTR100074	0.7028	0.015586	1:-:955200	1:-:956307	1107	>hri2:SPAC222.07c<
dTR100074	0.7028	0.015586	1:-:955200	1:-:956307	1107	>hri2:SPAC222.07c<
dTR100075	0.7366	0.210422	1:-:957597	1:-:958503	906	>SPAC222.08c<
dTR100076	-1.4648	0.00292699	1:-:963699	1:-:963960	261	<byr4:SPAC222.10c>
dTR100077	0.6976	0.0761647	1:-:984002	1:-:985883	1881	>cid13:SPAC821.04c
dTR100078	0.6921	0.0858237	1:-:986108	1:-:986729	621	<cid13:SPAC821.04c>
dTR100079	-1.4798	0.00876806	1:-:991759	1:-:992503	744	<moc3:SPAC821.07c>
dTR100080	-1.5155	0.04809	1:-:992885	1:-:993448	563	<moc3:SPAC821.07c
dTR100081	-2.4797	0.0113431	1:-:995362	1:-:997580	2218	>slp1:cdc20:SPAC821.08c<
dTR100082	-1.6278	0.0727771	1:-:999126	1:-:999322	196
dTR100083	-2.2881	0.00060934	1:-:999690	1:-:1002053	2363
dTR100084	0.7765	0.0428535	1:-:1019146	1:-:1019537	391
dTR100085	-2.051	0.0328296	1:-:1028426	1:-:1028613	187
dTR100086	2.3862	0.0184827	1:-:1031962	1:-:1032436	474
dTR100087	0.951	0.058727	1:-:1036710	1:-:1038167	1457	>SPAC23C4.05c<
dTR100087	0.951	0.058727	1:-:1036710	1:-:1038167	1457	>SPAC23C4.05c
dTR100088	-1.2878	0.0749594	1:-:1054009	1:-:1054198	189
dTR100089	0.8206	0.0668011	1:-:1074351	1:-:1074758	407
dTR100090	1.2617	0.00415827	1:-:1076516	1:-:1077477	961	<plb1:SPAC1A6.04c
dTR100091	0.5854	0.221913	1:-:1084136	1:-:1085091	955
dTR100092	1.1542	0.0261156	1:-:1085260	1:-:1085755	495
dTR100093	-1.5862	0.0107808	1:-:1116660	1:-:1118274	1614	<drs1:SPAC30D11.03:ddx27>
dTR100094	-1.9471	0.00478426	1:-:1146819	1:-:1147878	1059
dTR100095	-1.8034	0.00998788	1:-:1157879	1:-:1159070	1191	<pso2:SPAC56F8.17c:SPAC22A12.01c
dTR100096	-1.9532	0.0238941	1:-:1163956	1:-:1165586	1630	<SPAC22A12.06c
dTR100097	0.761	0.103024	1:-:1181015	1:-:1181223	208
dTR100098	0.6717	0.350813	1:-:1187629	1:-:1187855	226
dTR100099	4.3639	0.00155322	1:-:1188082	1:-:1189432	1350	>SPAC22A12.17c<
dTR100100	-1.6141	0.0401781	1:-:1209205	1:-:1210354	1149	<prp22:SPAC10F6.02c>
dTR100101	1.0973	0.0367098	1:-:1213485	1:-:1214694	1209
dTR100102	0.9369	0.070552	1:-:1214946	1:-:1215625	679	>ubc6:SPAC10F6.05c
dTR100103	0.962	0.0321883	1:-:1215750	1:-:1216153	403	<ubc6:SPAC10F6.05c
dTR100103	0.962	0.0321883	1:-:1215750	1:-:1216153	403	>ubc6:SPAC10F6.05c<
dTR100104	0.8317	0.0757268	1:-:1216510	1:-:1216994	484
dTR100105	-1.539	0.00185751	1:-:1229632	1:-:1230043	411	<mam4:SPAC10F6.12c>
dTR100106	0.6297	0.29303	1:-:1230581	1:-:1230984	403	>SPAC10F6.13c
dTR100107	1.3821	0.0542087	1:-:1235804	1:-:1236790	986
dTR100108	1.1394	0.0232621	1:-:1237664	1:-:1238648	984
dTR100109	0.6014	0.111932	1:-:1260487	1:-:1260738	251
dTR100110	0.7684	0.0642181	1:-:1286496	1:-:1286716	220
dTR100111	1.0095	0.0107964	1:-:1299806	1:-:1300226	420	>spg1:sid3:SPAC1565.06c
dTR100112	0.7445	0.135033	1:-:1300600	1:-:1301078	478	>spg1:sid3:SPAC1565.06c<
dTR100112	0.7445	0.135033	1:-:1300600	1:-:1301078	478	>spg1:sid3:SPAC1565.06c<
dTR100113	0.8345	0.0791258	1:-:1313714	1:-:1314444	730	>fsv1:SPAC6F12.03c
dTR100114	-1.2873	0.0343984	1:-:1347553	1:-:1347870	317	<SPAC6F12.16c:mtr4>
dTR100115	0.3555	0.235887	1:-:1362720	1:-:1362980	260
dTR100116	0.57	0.0394531	1:-:1372826	1:-:1373034	208
dTR100117	0.9227	0.017517	1:-:1380090	1:-:1381554	1464	>SPAC57A10.09c:nhp6<
dTR100117	0.9227	0.017517	1:-:1380090	1:-:1381554	1464	>SPAC57A10.09c:nhp6<
dTR100117	0.9227	0.017517	1:-:1380090	1:-:1381554	1464	>SPAC57A10.09c:nhp6<
dTR100118	-1.3769	0.0279164	1:-:1400852	1:-:1401101	249	<cdc15:SPAC20G8.05c>
dTR100119	-1.3454	0.00298422	1:-:1401538	1:-:1402060	522	<cdc15:SPAC20G8.05c>
dTR100120	-1.5538	0.0125682	1:-:1413489	1:-:1415040	1551	<fft1:SPAC20G8.08c>
dTR100121	-1.4687	0.0411505	1:-:1417605	1:-:1418166	561	<nat10:SPAC20G8.09c>
dTR100122	0.8869	0.312824	1:-:1420304	1:-:1420539	235	<SPAC20G8.10c:SPAC3A12.01c
dTR100123	0.6661	0.0295402	1:-:1430336	1:-:1430549	213	>SPAC3A12.06c
dTR100124	0.6471	0.0341403	1:-:1476900	1:-:1478124	1224	>SPAC9.08c<
dTR100125	0.3704	0.307781	1:-:1483353	1:-:1483554	201
dTR100126	0.6671	0.0392824	1:-:1484009	1:-:1484223	214
dTR100127	0.5715	0.109102	1:-:1488785	1:-:1489040	255	<cwf16:SPAC9.13c:SPAPJ735.01c>
dTR100128	0.6258	0.0948697	1:-:1525205	1:-:1525998	793	<SPAC57A7.09>
dTR100129	0.514	0.0502059	1:-:1527899	1:-:1529683	1784	>pzh1:SPAC57A7.08<
dTR100130	-1.2796	0.0067055	1:-:1532124	1:-:1532692	568	<SPAC57A7.06>
dTR100131	-1.4319	0.0424853	1:-:1532856	1:-:1533171	315	<SPAC57A7.06>
dTR100132	2.4075	0.0002089	1:-:1534431	1:-:1540703	6272	>SPAC57A7.05<
dTR100133	-1.3568	0.0216094	1:-:1570329	1:-:1571536	1207	<ecm33:SPAC1705.03c:SPAC23H4.19
dTR100134	-1.4717	0.00182605	1:-:1581228	1:-:1582249	1021	<SPAC23H4.15
dTR100135	1.9185	0.061459	1:-:1589002	1:-:1589383	381
dTR100136	-1.5559	0.0304656	1:-:1596383	1:-:1597951	1568	>gln1:SPAC23H4.06<
dTR100137	-1.8471	0.0194049	1:-:1598083	1:-:1598429	346
dTR100138	-1.3103	0.01804	1:-:1598969	1:-:1599232	263
dTR100139	1.6964	0.0155422	1:-:1629900	1:-:1630844	944
dTR100140	1.3495	0.0858293	1:-:1631162	1:-:1632290	1128	>SPAP27G11.11c<
dTR100141	-1.4211	0.290617	1:-:1636008	1:-:1636220	212	>SPAP27G11.14c
dTR100142	-1.7359	0.0135607	1:-:1636460	1:-:1636739	279	<SPAP27G11.14c>
dTR100143	-1.7056	0.00936102	1:-:1637291	1:-:1638134	843	<SPAP27G11.14c
dTR100144	2.0908	0.054968	1:-:1646826	1:-:1647046	220
dTR100145	0.8231	0.101976	1:-:1649605	1:-:1650762	1157	>SPAC343.06c<
dTR100146	0.9165	0.0552636	1:-:1664895	1:-:1665207	312
dTR100147	0.6396	0.126094	1:-:1665335	1:-:1665579	244
dTR100148	1.0008	0.205586	1:-:1667723	1:-:1669019	1296
dTR100149	-1.8114	0.00924325	1:-:1716059	1:-:1717405	1346	>SPAC664.08c
dTR100150	0.5848	0.193339	1:-:1725371	1:-:1725600	229
dTR100151	-1.4125	0.0647576	1:-:1742652	1:-:1742930	278	<SPAC105.01c>
dTR100152	-1.1704	0.00489554	1:-:1754304	1:-:1754612	308	<dbr1:SPAC17A5.02c
dTR100152	-1.1704	0.00489554	1:-:1754304	1:-:1754612	308	>dbr1:SPAC17A5.02c
dTR100153	-1.5469	0.0685381	1:-:1754835	1:-:1755124	289	<dbr1:SPAC17A5.02c
dTR100154	-1.5822	0.0242407	1:-:1765687	1:-:1766042	355	<ulp2:SPAC17A5.07c>
dTR100155	0.7406	0.16236	1:-:1768758	1:-:1769311	553	>SPAC17A5.09c
dTR100156	0.4626	0.0165189	1:-:1771007	1:-:1771495	488
dTR100157	1.5616	0.0499071	1:-:1808966	1:-:1809168	202	>ats1:SPAC1002.07c
dTR100158	-1.8951	0.0069262	1:-:1821452	1:-:1823383	1931	>psu1:SPAC1002.13c<
dTR100159	-2.6293	0.00163176	1:-:1827850	1:-:1829357	1507	>SPAC1002.16c
dTR100160	-1.9174	0.0516028	1:-:1844203	1:-:1844512	309
dTR100161	-1.5266	0.0171788	1:-:1844709	1:-:1844924	215
dTR100162	-1.7788	0.0760275	1:-:1849670	1:-:1850232	562
dTR100163	-1.6362	0.0475218	1:-:1858419	1:-:1858935	516	<mam3:SPAP11E10.02c:SPAPB1A10.01c>
dTR100164	-1.6585	0.0904319	1:-:1859168	1:-:1859484	316	<mam3:SPAP11E10.02c:SPAPB1A10.01c>
dTR100165	-1.7	0.141237	1:-:1859656	1:-:1859960	304	<mam3:SPAP11E10.02c:SPAPB1A10.01c>
dTR100166	0.9911	0.189673	1:-:1866097	1:-:1866355	258
dTR100167	1.5318	0.0361882	1:-:1866894	1:-:1868010	1116
dTR100168	-1.6303	0.0104881	1:-:1868773	1:-:1871854	3081	<SPAPB1A10.06c
dTR100168	-1.6303	0.0104881	1:-:1868773	1:-:1871854	3081	>SPAPB1A10.06c<
dTR100169	0.8757	0.126405	1:-:1876498	1:-:1876753	255
dTR100170	0.8525	0.0259717	1:-:1887592	1:-:1888139	547
dTR100171	-1.7389	0.224483	1:-:1897721	1:-:1897933	212
dTR100172	-1.9735	0.0381003	1:-:1898636	1:-:1898890	254
dTR100173	1.1821	0.0151366	1:-:1899880	1:-:1900442	562
dTR100174	-2.2126	0.0565335	1:-:1904194	1:-:1904514	320
dTR100175	0.842	0.0695537	1:-:1905570	1:-:1905801	231
dTR100176	0.6039	0.27689	1:-:1920172	1:-:1920533	361
dTR100177	-1.4786	0.191025	1:-:1923494	1:-:1924388	894
dTR100178	-2.2136	0.00399002	1:-:1940610	1:-:1942219	1609	>SPAC3H1.06c
dTR100179	-2.592	0.0229749	1:-:1942361	1:-:1943418	1057	<SPAC3H1.06c
dTR100180	0.8088	0.0907959	1:-:1943658	1:-:1943888	230
dTR100181	-1.4185	0.0263798	1:-:1952326	1:-:1952902	576
dTR100182	1.0229	0.0025947	1:-:1968645	1:-:1969485	840
dTR100183	-1.7012	0.00043951	1:-:2009643	1:-:2011832	2189	>SPAC17H9.04c<
dTR100184	-1.5126	0.0203275	1:-:2021689	1:-:2021898	209	<ddb1:SPAC17H9.10c>
dTR100185	-1.4505	0.0160247	1:-:2023022	1:-:2024500	1478	<ddb1:SPAC17H9.10c
dTR100186	0.5346	0.0384825	1:-:2033853	1:-:2034673	820	<SPAC17H9.18c
dTR100186	0.5346	0.0384825	1:-:2033853	1:-:2034673	820	>cdt2:SPAC17H9.19c:sev2
dTR100187	0.5654	0.0077135	1:-:2035269	1:-:2035611	342	<cdt2:SPAC17H9.19c:sev2>
dTR100188	0.8583	0.0733691	1:-:2048185	1:-:2051647	3462	>SPAC607.08c<
dTR100188	0.8583	0.0733691	1:-:2048185	1:-:2051647	3462	>btn1:SPAC607.09c
dTR100189	-1.2308	0.0214025	1:-:2062783	1:-:2062978	195	<SPAC732.03c:SPAC3C7.01c>
dTR100190	-1.4557	0.00470632	1:-:2067357	1:-:2067551	194	<rhp55:SPAC3C7.03c>
dTR100191	1.3293	0.0458961	1:-:2071879	1:-:2073541	1662	>SPAC3C7.05c:mug191<
dTR100192	-1.4762	0.00104359	1:-:2080907	1:-:2082077	1170	<elf1:SPAC3C7.08c>
dTR100193	1.9501	0.00879866	1:-:2089777	1:-:2093796	4019	>SPAC3C7.13c<
dTR100194	1.1908	0.0705136	1:-:2112114	1:-:2113419	1305
dTR100195	2.6262	0.00874688	1:-:2141662	1:-:2143646	1984	>SPAC23C11.06c<
dTR100196	2.2672	0.00818734	1:-:2174746	1:-:2176771	2025	>SPAC13F5.03c:gld1<
dTR100197	0.6324	0.24496	1:-:2184762	1:-:2185404	642	>SPAC13F5.07c<
dTR100198	1.0293	0.105507	1:-:2185653	1:-:2186011	358
dTR100199	1.0697	0.0169662	1:-:2232021	1:-:2234118	2097	>SPAC18G6.09c<
dTR100200	-1.425	0.00344183	1:-:2268463	1:-:2269057	594	<rpc2:SPAC4G9.08c>
dTR100201	0.6122	0.154452	1:-:2275495	1:-:2276288	793	>cmb1:SPAC4G9.11c<
dTR100202	-1.6166	0.0557314	1:-:2288441	1:-:2289545	1104	>SPAC4G9.20c
dTR100203	1.0493	0.00486175	1:-:2290003	1:-:2291371	1368
dTR100204	2.1298	0.0620749	1:-:2295450	1:-:2298158	2708	>ssa1:SPAC13G7.02c<
dTR100205	-1.4264	0.0507334	1:-:2300624	1:-:2300901	277	<mac1:SPAC13G7.04c>
dTR100206	-1.3745	0.0310425	1:-:2301558	1:-:2302843	1285	<mac1:SPAC13G7.04c
dTR100207	-2.873	0.0194588	1:-:2318565	1:-:2322205	3640	>msa1:SPAC6C3.01c:SPAC13G7.13c<
dTR100208	0.9114	0.0899879	1:-:2327581	1:-:2327904	323
dTR100209	1.3395	0.0461521	1:-:2330377	1:-:2330626	249
dTR100210	-1.6749	0.00233466	1:-:2333553	1:-:2335422	1869	<SPAC6C3.06c
dTR100211	0.6422	0.104551	1:-:2336563	1:-:2337003	440
dTR100212	0.5397	0.177881	1:-:2337151	1:-:2337345	194
dTR100213	2.6802	0.0044317	1:-:2362188	1:-:2362453	265
dTR100214	1.0683	0.237684	1:-:2380444	1:-:2380848	404
dTR100215	0.4706	0.152326	1:-:2392002	1:-:2392386	384	>SPAC22H10.11c
dTR100216	0.4039	0.0746935	1:-:2395356	1:-:2396805	1449	>gdi1:sec19:SPAC22H10.12c<
dTR100216	0.4039	0.0746935	1:-:2395356	1:-:2396805	1449	>gdi1:sec19:SPAC22H10.12c
dTR100217	1.0405	0.0302561	1:-:2416382	1:-:2416567	185
dTR100218	0.6067	0.0262414	1:-:2421514	1:-:2423350	1836	>SPAC6B12.07c<
dTR100219	0.9948	0.0105015	1:-:2423518	1:-:2423748	230
dTR100220	-1.4382	0.0338919	1:-:2437048	1:-:2437386	338	<SPAC6B12.14c>
dTR100221	2.6511	0.0017218	1:-:2447914	1:-:2450814	2900	>SPAC32A11.02c<
dTR100222	0.8738	0.111745	1:-:2472475	1:-:2472784	309
dTR100223	5.1111	0.00525415	1:-:2523409	1:-:2524858	1449	>SPAC23H3.15c:SPAC25H1.01c<
dTR100224	-1.4033	0.00911316	1:-:2548100	1:-:2548331	231	<myp2:myo3:SPAC4A8.05c>
dTR100225	-1.9254	0.0423778	1:-:2549900	1:-:2553608	3708	<myp2:myo3:SPAC4A8.05c>
dTR100226	-1.4721	0.0491727	1:-:2557145	1:-:2557747	602	<SPAC4A8.07c>
dTR100227	-1.5758	0.0212998	1:-:2558106	1:-:2558291	185	<SPAC4A8.07c
dTR100227	-1.5758	0.0212998	1:-:2558106	1:-:2558291	185	>SPAC4A8.07c
dTR100228	0.5504	0.200135	1:-:2563045	1:-:2563231	186	<cwf21:SPAC4A8.09c>
dTR100229	-1.6795	0.0189251	1:-:2592629	1:-:2594103	1474	>SPAC823.08c<
dTR100230	-1.3835	0.0766895	1:-:2670813	1:-:2671216	403	<SPAC4F8.04>
dTR100231	0.5698	0.214214	1:-:2679678	1:-:2679899	221	>cdr1:nim1:SPAC644.06c
dTR100232	0.9039	0.0341678	1:-:2681724	1:-:2682386	662
dTR100233	0.8922	0.0517683	1:-:2705859	1:-:2706050	191
dTR100234	1.1215	0.250974	1:-:2706986	1:-:2707195	209	<gpi12:SPAPB2B4.01c
dTR100235	2.491	0.022181	1:-:2710816	1:-:2712373	1557
dTR100236	0.888	0.00352311	1:-:2712786	1:-:2712994	208
dTR100237	0.9871	0.0300758	1:-:2713234	1:-:2718336	5102	<SPAPB2B4.04c
dTR100238	1.0193	0.0202677	1:-:2732510	1:-:2733721	1211	>pof5:SPAC6F6.02c<
dTR100239	-1.4527	0.0033576	1:-:2735429	1:-:2736188	759	<SPAC6F6.03c
dTR100240	-1.4226	0.0108713	1:-:2741774	1:-:2741988	214	<rax2:SPAC6F6.06c>
dTR100241	-1.6647	0.011963	1:-:2742263	1:-:2745099	2836	<rax2:SPAC6F6.06c
dTR100242	0.6846	0.105078	1:-:2754861	1:-:2755313	452
dTR100243	1.6204	0.0266416	1:-:2769609	1:-:2770614	1005
dTR100244	-1.3034	0.00059	1:-:2811482	1:-:2812470	988	<SPAC1B2.03c
dTR100244	-1.3034	0.00059	1:-:2811482	1:-:2812470	988	>SPAC1B2.03c
dTR100245	-1.7927	0.0320145	1:-:2818078	1:-:2821007	2929	>trk1:sptrk:SPAC3F10.02c<
dTR100246	-1.2727	0.00978753	1:-:2826035	1:-:2826417	382	<SPAC3F10.05c:mug113>
dTR100247	-1.4716	0.0631003	1:-:2827035	1:-:2828767	1732	>SPAC3F10.06c<
dTR100247	-1.4716	0.0631003	1:-:2827035	1:-:2828767	1732	>SPAC3F10.06c<
dTR100247	-1.4716	0.0631003	1:-:2827035	1:-:2828767	1732	>SPAC3F10.07c:mug91
dTR100248	-2.4084	0.0627509	1:-:2834547	1:-:2835003	456	<map3:SPAC3F10.10c
dTR100249	-0.7022	0.0249256	1:-:2835764	1:-:2835972	208
dTR100250	-1.8196	0.0142428	1:-:2848839	1:-:2849045	206	>spo12:SPAC3F10.15c
dTR100251	-1.6995	0.00637363	1:-:2849710	1:-:2851554	1844	>SPAC3F10.16c
dTR100251	-1.6995	0.00637363	1:-:2849710	1:-:2851554	1844	<SPAC3F10.16c>
dTR100252	3.7036	0.00877968	1:-:2872748	1:-:2875358	2610	>SPACUNK4.17<
dTR100253	1.2215	0.00462139	1:-:2875542	1:-:2876229	687
dTR100254	0.5241	0.179347	1:-:2876630	1:-:2876860	230
dTR100255	0.9505	0.250252	1:-:2877407	1:-:2879945	2538
dTR100256	1.63	0.0275936	1:-:2880670	1:-:2882118	1448	>SPACUNK4.15<
dTR100257	0.4282	0.0767292	1:-:2883554	1:-:2883759	205	<SPACUNK4.14:mdb1>
dTR100258	-1.4954	0.0296529	1:-:2894304	1:-:2894489	185	<SPACUNK4.09>
dTR100259	-1.4918	0.0347741	1:-:2896985	1:-:2897205	220	<SPACUNK4.08>
dTR100260	0.7125	0.12529	1:-:2902577	1:-:2902812	235
dTR100261	1.4139	0.0396149	1:-:2911595	1:-:2911914	319
dTR100262	0.8498	0.123708	1:-:2916415	1:-:2917177	762
dTR100263	0.5468	0.255233	1:-:2922150	1:-:2922333	183
dTR100264	0.6107	0.235896	1:-:2926018	1:-:2926286	268	<amt3:SPAC2E1P3.02c>
dTR100265	2.2975	0.0361977	1:-:2939067	1:-:2939734	667
dTR100266	-1.8768	0.0168795	1:-:2950250	1:-:2952016	1766	<SPAPB24D3.02c
dTR100267	0.8842	0.170887	1:-:2957852	1:-:2959074	1222	>SPAPB24D3.07c<
dTR100268	0.6035	0.323065	1:-:2961443	1:-:2962103	660	<SPAPB24D3.08c>
dTR100269	0.6158	0.00239338	1:-:2963035	1:-:2967229	4194	>pdr1:SPAPB24D3.09c
dTR100270	0.7041	0.157268	1:-:2968536	1:-:2970325	1789	<agl1:agl:SPAPB24D3.10c>
dTR100271	0.8358	0.267612	1:-:2970707	1:-:2970995	288	<agl1:agl:SPAPB24D3.10c
dTR100272	0.8769	0.0957572	1:-:2971391	1:-:2971795	404
dTR100273	0.7487	0.157228	1:-:2971927	1:-:2974921	2994
dTR100274	-2.06	0.0626761	1:-:3000128	1:-:3001245	1117	<spk1:SPAC31G5.09c
dTR100275	-1.8525	0.0347844	1:-:3002018	1:-:3003303	1285
dTR100276	0.9967	0.0442035	1:-:3007627	1:-:3008783	1156	>maf1:n150:SPAC31G5.12c
dTR100277	0.373	0.105064	1:-:3028567	1:-:3029250	683	>SPAC31G5.20c:SPAC1786.01c
dTR100278	0.4872	0.0614816	1:-:3029441	1:-:3030757	1316	<SPAC31G5.20c:SPAC1786.01c
dTR100278	0.4872	0.0614816	1:-:3029441	1:-:3030757	1316	>SPAC31G5.20c:SPAC1786.01c<
dTR100278	0.4872	0.0614816	1:-:3029441	1:-:3030757	1316	>SPAC31G5.20c:SPAC1786.01c<
dTR100279	2.8875	0.0589322	1:-:3032743	1:-:3033392	649
dTR100280	-1.711	0.01259	1:-:3050761	1:-:3051353	592
dTR100281	0.6081	0.274724	1:-:3051851	1:-:3052074	223
dTR100282	-1.5134	0.0603309	1:-:3056243	1:-:3057239	996	<bgs2:meu21:pgs2:SPAC24C9.07c>
dTR100283	0.6658	0.315277	1:-:3073074	1:-:3073310	236
dTR100284	1.0512	0.0477595	1:-:3077227	1:-:3077560	333
dTR100285	0.6101	0.104832	1:-:3079681	1:-:3080042	361
dTR100286	1.1683	0.0574138	1:-:3114607	1:-:3114861	254	>SPAC688.03c
dTR100287	1.759	0.00281773	1:-:3115556	1:-:3116862	1306	>gst3:SPAC688.04c<
dTR100288	-1.9564	0.0362306	1:-:3154340	1:-:3157159	2819	<peg1:SPAC3G9.12:cls1
dTR100288	-1.9564	0.0362306	1:-:3154340	1:-:3157159	2819	>peg1:SPAC3G9.12:cls1
dTR100289	-1.1511	0.0206293	1:-:3169250	1:-:3169451	201
dTR100290	-1.7474	0.00532454	1:-:3174189	1:-:3175723	1534	<SPAC3G9.05>
dTR100291	-1.739	0.0663073	1:-:3176005	1:-:3176246	241	<SPAC3G9.05
dTR100292	-2.3314	0.0648327	1:-:3176461	1:-:3177140	679	>ssu72:SPAC3G9.04<
dTR100292	-2.3314	0.0648327	1:-:3176461	1:-:3177140	679	>ssu72:SPAC3G9.04<
dTR100293	-2.3201	0.0548688	1:-:3181757	1:-:3183201	1444	<SPAC3G9.01:nsk1
dTR100294	0.6438	0.074284	1:-:3218698	1:-:3218980	282	>SPAC6G10.03c
dTR100295	-2.2616	0.0353409	1:-:3239468	1:-:3241020	1552	<ace2:SPAC6G10.12c
dTR100296	-1.4664	0.0489311	1:-:3243321	1:-:3245117	1796	<nop9:SPAC6G9.02c>
dTR100297	-1.9615	0.0615557	1:-:3255947	1:-:3256379	432	<pcp1:SPAC6G9.06c>
dTR100298	-2.0172	0.0110325	1:-:3256553	1:-:3257304	751	<pcp1:SPAC6G9.06c>
dTR100299	-1.6564	0.0160139	1:-:3257444	1:-:3258390	946	<pcp1:SPAC6G9.06c
dTR100300	-2.1296	0.0297846	1:-:3262971	1:-:3268004	5033	<sen1:SPAC6G9.10c
dTR100301	-1.9433	0.0328338	1:-:3276716	1:-:3278465	1749	<SPAC6G9.15c
dTR100302	-1.8354	0.0525091	1:-:3288752	1:-:3292756	4004	>SPAPB1E7.04c<
dTR100303	-2.2247	0.0295931	1:-:3295528	1:-:3296432	904
dTR100304	-2.3534	0.0193563	1:-:3296554	1:-:3299858	3304	>eme1:SPAPB1E7.06c<
dTR100304	-2.3534	0.0193563	1:-:3296554	1:-:3299858	3304	>eme1:SPAPB1E7.06c<
dTR100304	-2.3534	0.0193563	1:-:3296554	1:-:3299858	3304	>eme1:SPAPB1E7.06c
dTR100305	1.3194	0.0760348	1:-:3326773	1:-:3327122	349
dTR100306	0.7107	0.022279	1:-:3328100	1:-:3328529	429	<cwg2:orb7:SPAC2E1P5.04c>
dTR100307	-1.7901	0.00488383	1:-:3335988	1:-:3336878	890	>rmi1:SPAC26A3.03c
dTR100308	-1.4713	0.00769229	1:-:3372800	1:-:3374483	1683	>SPAC8E11.10<
dTR100309	0.5856	0.0856966	1:-:3376566	1:-:3376796	230
dTR100310	2.037	0.0446592	1:-:3382342	1:-:3383845	1503
dTR100311	-1.3993	0.00617564	1:-:3390223	1:-:3390770	547	<SPAC959.03c>
dTR100312	0.6878	0.145461	1:-:3412656	1:-:3412885	229
dTR100313	-1.9308	0.0966782	1:-:3431498	1:-:3431774	276
dTR100314	-1.3103	0.0345543	1:-:3432460	1:-:3432677	217
dTR100315	-2.5137	0.0848887	1:-:3436246	1:-:3436484	238
dTR100316	0.2294	0.489833	1:-:3440161	1:-:3440380	219
dTR100317	0.6679	0.153824	1:-:3459194	1:-:3459413	219	>mvp1:SPAC3A11.06
dTR100318	1.4471	0.062094	1:-:3459722	1:-:3460179	457	<mvp1:SPAC3A11.06
dTR100318	1.4471	0.062094	1:-:3459722	1:-:3460179	457	>mvp1:SPAC3A11.06
dTR100319	1.4608	0.0110895	1:-:3460642	1:-:3462077	1435	>mvp1:SPAC3A11.06<
dTR100319	1.4608	0.0110895	1:-:3460642	1:-:3462077	1435	<mvp1:SPAC3A11.06
dTR100319	1.4608	0.0110895	1:-:3460642	1:-:3462077	1435	>mvp1:SPAC3A11.06<
dTR100319	1.4608	0.0110895	1:-:3460642	1:-:3462077	1435	>mvp1:SPAC3A11.06<
dTR100320	0.3989	0.160714	1:-:3464586	1:-:3464866	280
dTR100321	4.2462	0.0086863	1:-:3478101	1:-:3478965	864
dTR100322	1.2788	0.105666	1:-:3479234	1:-:3479678	444
dTR100323	1.0423	0.293322	1:-:3479929	1:-:3480916	987
dTR100324	1.2242	0.0693136	1:-:3491141	1:-:3492386	1245	>SPAC328.07c
dTR100325	-1.9009	0.116735	1:-:3499042	1:-:3499268	226
dTR100326	1.0616	0.128845	1:-:3549361	1:-:3549699	338
dTR100327	1.0424	0.17819	1:-:3574976	1:-:3575204	228	>SPAC17A2.10c
dTR100328	0.1412	0.145012	1:-:3584672	1:-:3584886	214	>rad25:SPAC17A2.13c<
dTR100329	-2.6252	0.0173235	1:-:3590629	1:-:3591289	660
dTR100330	0.8613	0.10099	1:-:3610260	1:-:3610502	242
dTR100331	1.3077	0.0671944	1:-:3614123	1:-:3615058	935
dTR100332	2.2841	0.0621044	1:-:3615557	1:-:3617010	1453
dTR100333	0.8993	0.0695482	1:-:3642465	1:-:3642698	233
dTR100334	1.3755	0.172082	1:-:3644110	1:-:3644739	629
dTR100335	2.3618	0.0606221	1:-:3654005	1:-:3654451	446
dTR100336	1.989	0.0476139	1:-:3672286	1:-:3673071	785	>SPAC8C9.16c:mug63
dTR100337	1.3963	0.0273342	1:-:3674617	1:-:3675105	488	<spc34:SPAC8C9.17c
dTR100338	0.6425	0.0159871	1:-:3680386	1:-:3681891	1505	>rhp54:rad54:SPAC15A10.03c
dTR100339	0.5481	0.047781	1:-:3682162	1:-:3682440	278	<rhp54:rad54:SPAC15A10.03c>
dTR100340	0.677	0.130629	1:-:3682860	1:-:3683066	206	<rhp54:rad54:SPAC15A10.03c>
dTR100341	0.5071	0.00831334	1:-:3683638	1:-:3685208	1570	>zpr1:SPAC15A10.04c<
dTR100342	1.0824	0.075373	1:-:3685720	1:-:3686478	758	>SPAC15A10.05c:mug182<
dTR100342	1.0824	0.075373	1:-:3685720	1:-:3686478	758	>SPAC15A10.05c:mug182
dTR100343	-2.556	0.00893323	1:-:3699143	1:-:3699702	559
dTR100344	2.3202	0.00464949	1:-:3719313	1:-:3720684	1371
dTR100345	2.9852	0.0459762	1:-:3721288	1:-:3721751	463	>SPAC15E1.02c
dTR100346	-1.2288	0.00901273	1:-:3812640	1:-:3812883	243
dTR100347	0.8913	0.016101	1:-:3814175	1:-:3814356	181
dTR100348	0.8854	0.112838	1:-:3820552	1:-:3820750	198	>SPAC1F12.10c
dTR100349	0.6958	0.0766183	1:-:3821122	1:-:3821433	311	>SPAC1F12.10c<
dTR100350	2.4185	0.0165151	1:-:3821900	1:-:3822430	530
dTR100351	4.8317	0.00105507	1:-:3826587	1:-:3829198	2611	>SPAC4H3.03c<
dTR100352	-1.9358	0.0417258	1:-:3841852	1:-:3842470	618
dTR100353	-2.9204	0.067641	1:-:3882447	1:-:3883244	797
dTR100354	-1.2771	0.123652	1:-:3898712	1:-:3898954	242	<SPAC926.08c>
dTR100355	-1.455	0.0224437	1:-:3919613	1:-:3919843	230	<SPAC323.07c>
dTR100356	-1.3432	0.0170247	1:-:3926990	1:-:3927227	237	<rpa49:rpa51:SPAC2F3.03c>
dTR100357	3.8009	0.00798158	1:-:3928674	1:-:3929848	1174	>SPAC2F3.05c<
dTR100358	0.5176	0.488233	1:-:3935571	1:-:3935767	196	<SPAC2F3.07c>
dTR100359	0.7361	0.0990227	1:-:3936585	1:-:3936975	390
dTR100360	-2.4509	0.00917586	1:-:3937137	1:-:3938362	1225
dTR100361	-2.1716	0.129553	1:-:3959879	1:-:3960088	209
dTR100362	-1.9173	0.193786	1:-:3981302	1:-:3981592	290
dTR100363	-1.4474	0.020417	1:-:3988044	1:-:3988252	208	<SPAPB18E9.06c:SPAPB15E9.01c>
dTR100364	-2.0151	0.0112878	1:-:3989462	1:-:3991979	2517	<SPAPB18E9.06c:SPAPB15E9.01c
dTR100364	-2.0151	0.0112878	1:-:3989462	1:-:3991979	2517	>SPAPB15E9.02c
dTR100365	-2.5829	0.0126055	1:-:3992861	1:-:3993773	912
dTR100366	-2.0735	0.0641482	1:-:4012652	1:-:4012892	240	>SPAC27E2.14<
dTR100367	0.2048	0.155352	1:-:4054494	1:-:4054815	321	<rsd1:SPAC19G12.07c
dTR100367	0.2048	0.155352	1:-:4054494	1:-:4054815	321	>rsd1:SPAC19G12.07c<
dTR100368	0.4231	0.00315035	1:-:4075051	1:-:4076092	1041	>tpp1:SPAC19G12.15c
dTR100369	0.2467	0.0695604	1:-:4076317	1:-:4076785	468	<tpp1:SPAC19G12.15c>
dTR100370	0.5362	0.0937689	1:-:4077310	1:-:4077826	516	<tpp1:SPAC19G12.15c
dTR100371	1.0103	0.209914	1:-:4101822	1:-:4102055	233	<SPAC23A1.14c>
dTR100372	0.3816	0.137778	1:-:4102377	1:-:4102610	233	<SPAC23A1.14c>
dTR100373	-1.7963	0.0563486	1:-:4105263	1:-:4105453	190	<SPAC23A1.16c>
dTR100374	0.6999	0.0394746	1:-:4137193	1:-:4139070	1877	>SPAC26H5.09c<
dTR100375	1.1312	0.00933991	1:-:4178218	1:-:4179476	1258
dTR100376	-2.8539	0.0236967	1:-:4179981	1:-:4182773	2792	>isp7:SPAC25B8.13c<
dTR100377	0.6362	0.249246	1:-:4194754	1:-:4195058	304
dTR100378	-1.8678	0.0527578	1:-:4197669	1:-:4198521	852	<SPAC683.02c:SPAC694.01c
dTR100379	-1.6118	0.105867	1:-:4209753	1:-:4210012	259	<mrc1:SPAC694.06c>
dTR100380	-1.5605	0.00114739	1:-:4211420	1:-:4212335	915	<mrc1:SPAC694.06c>
dTR100381	-1.7447	0.0138455	1:-:4233150	1:-:4234523	1373	>fip1:SPAC1F7.07c<
dTR100382	-2.4789	0.0891436	1:-:4235177	1:-:4237435	2258
dTR100383	-2.4559	0.0372589	1:-:4237869	1:-:4238887	1018
dTR100384	1.7753	0.0357384	1:-:4251425	1:-:4253591	2166	>pcr1:mts2:SPAC21E11.03c<
dTR100385	0.3595	0.228077	1:-:4265734	1:-:4266362	628	<SPAC2C4.04c
dTR100386	-2.0084	0.00240446	1:-:4269462	1:-:4270540	1078	<SPAC2C4.06c>
dTR100387	0.7318	0.267801	1:-:4271272	1:-:4271657	385	>SPAC2C4.07c
dTR100388	-1.8583	0.0143425	1:-:4278487	1:-:4279369	882	>rbp28:SPAC2C4.11c
dTR100389	-2.1512	0.0193354	1:-:4280121	1:-:4280336	215	<SPAC2C4.12c>
dTR100390	1.3773	0.0074869	1:-:4288168	1:-:4291079	2911	>SPAC2C4.17c<
dTR100391	1.8099	0.0181583	1:-:4291271	1:-:4291617	346
dTR100392	-1.8309	0.0160903	1:-:4308127	1:-:4310058	1931	<cut7:SPAC25G10.07c
dTR100393	-2.6635	0.011825	1:-:4362834	1:-:4363592	758
dTR100394	-1.3888	0.0873903	1:-:4372034	1:-:4372217	183	<SPAC23D3.13c>
dTR100395	0.9494	0.00710818	1:-:4394055	1:-:4394673	618
dTR100396	-1.3264	0.00111781	1:-:4432512	1:-:4433400	888	<sfp1:SPAC16.05c>
dTR100397	1.0414	0.233869	1:-:4434717	1:-:4435367	650
dTR100398	0.5057	0.0744862	1:-:4448052	1:-:4448394	342
dTR100399	-1.5299	0.00159269	1:-:4453132	1:-:4455186	2054	>SPAC9E9.09c<
dTR100400	-1.7567	0.00745114	1:-:4455327	1:-:4457341	2014
dTR100401	0.7917	0.0104256	1:-:4460853	1:-:4461320	467
dTR100402	-1.3887	0.0718384	1:-:4466111	1:-:4466563	452	<ybt1:abc1:SPAC9E9.12c>
dTR100403	-1.6484	0.0265903	1:-:4466771	1:-:4467291	520	<ybt1:abc1:SPAC9E9.12c>
dTR100404	0.5498	0.133191	1:-:4467847	1:-:4468845	998	>wos2:SPAC9E9.13<
dTR100405	0.5337	0.0051264	1:-:4478398	1:-:4478892	494	>SPAC17C9.12
dTR100406	0.4565	0.0843899	1:-:4479399	1:-:4479890	491	<SPAC17C9.12
dTR100406	0.4565	0.0843899	1:-:4479399	1:-:4479890	491	>SPAC17C9.12
dTR100407	0.9401	0.13088	1:-:4481525	1:-:4481748	223
dTR100408	0.489	0.180586	1:-:4482828	1:-:4483078	250
dTR100409	-2.0326	0.0230014	1:-:4511041	1:-:4511373	332	<mei2:SPAC27D7.03c>
dTR100410	-2.534	0.00117516	1:-:4511625	1:-:4513536	1911	<mei2:SPAC27D7.03c
dTR100411	-2.524	0.0695138	1:-:4513855	1:-:4514425	570
dTR100412	-2.4933	0.175756	1:-:4514590	1:-:4514781	191
dTR100413	1.3669	0.0418391	1:-:4523361	1:-:4523681	320	>SPAC27D7.09c:SPAC27D7.10c
dTR100414	0.8031	0.0770104	1:-:4540337	1:-:4541125	788
dTR100415	0.9026	0.157279	1:-:4541383	1:-:4541845	462
dTR100416	0.9915	0.125994	1:-:4542110	1:-:4542381	271
dTR100417	0.5764	0.27077	1:-:4556159	1:-:4556362	203
dTR100418	0.7329	0.0342683	1:-:4556505	1:-:4557333	828
dTR100419	0.6715	0.00162204	1:-:4563518	1:-:4565385	1867	>SPAC637.13c
dTR100420	0.4386	0.120699	1:-:4572166	1:-:4572406	240	<SPAC637.15c:SPAC31F12.02c:SPAC12B10.01c>
dTR100421	-1.5414	0.0697667	1:-:4597990	1:-:4599729	1739	<ppk2:SPAC12B10.14c
dTR100422	-2.2682	0.0708769	1:-:4600011	1:-:4600222	211
dTR100423	-1.8865	0.0603933	1:-:4600387	1:-:4600615	228	<SPAC12B10.15c>
dTR100424	0.9446	0.085918	1:-:4619707	1:-:4620500	793
dTR100425	1.6303	0.0979179	1:-:4648198	1:-:4648947	749
dTR100426	0.5101	0.0910216	1:-:4671550	1:-:4671913	363	>gwt1:SPAC144.10c:mug59
dTR100427	-2.4863	0.0823821	1:-:4678637	1:-:4678861	224	<srw1:ste9:SPAC144.13c>
dTR100428	-1.6574	0.0307212	1:-:4679348	1:-:4679626	278	<srw1:ste9:SPAC144.13c>
dTR100429	-2.6494	0.00282855	1:-:4679882	1:-:4680408	526	<srw1:ste9:SPAC144.13c
dTR100430	-1.2914	0.0597673	1:-:4684779	1:-:4685114	335	<SPAC144.15c:cog1>
dTR100431	0.9617	0.13111	1:-:4693260	1:-:4693534	274
dTR100432	0.6318	0.0261144	1:-:4742776	1:-:4743307	531
dTR100433	0.6881	0.115583	1:-:4774609	1:-:4774799	190	>SPAC1782.12c
dTR100434	-2.0276	0.109168	1:-:4779076	1:-:4779389	313	>SPAC11H11.03c
dTR100435	-0.5384	0.094923	1:-:4779704	1:-:4779889	185
dTR100436	1.2119	0.0909578	1:-:4791905	1:-:4793514	1609
dTR100437	0.916	0.0556632	1:-:4813358	1:-:4813962	604	<fus1:SPAC20G4.02c>
dTR100438	1.4038	0.0110058	1:-:4814188	1:-:4816037	1849	<fus1:SPAC20G4.02c>
dTR100439	0.7211	0.113151	1:-:4840831	1:-:4842880	2049	>atg13:mug78:SPAC4F10.07c:apg13
dTR100440	-1.292	0.0163467	1:-:4846909	1:-:4847214	305	<SPAC4F10.09c>
dTR100441	-1.4834	2.641e-05	1:-:4847338	1:-:4847659	321	<SPAC4F10.09c>
dTR100442	-1.6812	0.00250054	1:-:4847834	1:-:4849499	1665	<SPAC4F10.09c
dTR100443	-1.5397	0.0377165	1:-:4864571	1:-:4864812	241	>SPAC4F10.16c
dTR100444	-1.7489	0.00750606	1:-:4865054	1:-:4869810	4756	<SPAC4F10.16c
dTR100445	3.1939	0.0068921	1:-:4873547	1:-:4874019	472
dTR100446	-2.0311	0.00808368	1:-:4878597	1:-:4880761	2164	>SPAC19B12.02c:gas1<
dTR100447	-1.74	0.059719	1:-:4881035	1:-:4881370	335
dTR100448	-1.7748	0.00176714	1:-:4903689	1:-:4904033	344	>SPAC19B12.11c
dTR100449	0.394	0.485524	1:-:4929774	1:-:4929970	196	>wis2:cyp5:SPAC1B3.03c
dTR100450	-1.5031	0.0907884	1:-:4940554	1:-:4941444	890	>vps28:SPAC1B3.07c<
dTR100451	-2.2794	0.0468561	1:-:4985103	1:-:4986240	1137	<SPAC1952.10c
dTR100451	-2.2794	0.0468561	1:-:4985103	1:-:4986240	1137	>SPAC1952.10c
dTR100452	-2.2677	0.00703244	1:-:4989771	1:-:4990988	1217	>csn71:csn7a:csn7:SPAC1952.12c<
dTR100453	0.9837	0.025464	1:-:5000507	1:-:5000841	334	<SPAC1952.17c:SPAC890.01c>
dTR100454	-1.9866	0.025658	1:-:5002816	1:-:5004457	1641	<alp7:mia1:SPAC890.02c
dTR100455	0.8287	0.0474981	1:-:5022458	1:-:5023172	714	>SPAC22E12.03c
dTR100456	0.3692	0.118657	1:-:5023583	1:-:5023778	195	<SPAC22E12.03c
dTR100457	0.7648	0.0831879	1:-:5027832	1:-:5028166	334
dTR100458	1.32	0.0310252	1:-:5028345	1:-:5028543	198
dTR100459	-1.8674	0.00012519	1:-:5034323	1:-:5036502	2179	>krp1:krp:SPAC22E12.09c
dTR100460	-1.3706	0.00658025	1:-:5043816	1:-:5044029	213	<rpl2403:rpl24-3:SPAC22E12.13c>
dTR100461	1.6329	0.00597883	1:-:5062102	1:-:5063591	1489	>SPAC2E12.03c<
dTR100462	-1.6234	0.0232743	1:-:5089102	1:-:5089315	213
dTR100463	-1.4594	0.0366805	1:-:5105415	1:-:5106100	685	<elp3:SPAC29A4.20>
dTR100464	-1.3525	0.0367873	1:-:5115581	1:-:5116145	564	<hal4:sat4:ppk10:SPAC29A4.16>
dTR100465	2.5196	0.0144003	1:-:5158107	1:-:5159093	986	<SPAC26F1.11
dTR100466	0.5059	0.0803476	1:-:5170757	1:-:5172133	1376	>SPAC26F1.07<
dTR100467	1.1909	0.0896471	1:-:5178343	1:-:5179492	1149
dTR100468	0.6402	0.0463932	1:-:5200756	1:-:5201123	367
dTR100469	1.6866	0.044757	1:-:5202057	1:-:5204266	2209
dTR100470	-1.6314	0.0432596	1:-:5220239	1:-:5221368	1129	<din1:SPAC19D5.06c
dTR100471	-1.084	0.0542054	1:-:5222398	1:-:5222591	193
dTR100472	2.4358	0.00558002	1:-:5229724	1:-:5230004	280
dTR100473	-2.3681	0.00154403	1:-:5250860	1:-:5252224	1364	>laf1:SPAC14C4.12c<
dTR100474	-1.698	0.00103219	1:-:5265501	1:-:5266326	825	>adg1:SPAPJ760.03c
dTR100475	0.3971	0.0944851	1:-:5267005	1:-:5267274	269
dTR100476	1.307	0.154474	1:-:5275008	1:-:5275303	295
dTR100477	-1.352	0.0445805	1:-:5303480	1:-:5303882	402	<SPAC11E3.11c>
dTR100478	-1.7592	0.0675443	1:-:5304221	1:-:5304490	269	<SPAC11E3.11c>
dTR100479	-1.7515	0.0602726	1:-:5304619	1:-:5305596	977	<SPAC11E3.11c
dTR100480	-1.6317	0.0263013	1:-:5307141	1:-:5308861	1720	<SPAC11E3.13c:gas5
dTR100481	1.7507	0.0285844	1:-:5319802	1:-:5320919	1117	>hsp9:scf1:SPAP8A3.04c<
dTR100482	-1.6577	0.00481094	1:-:5335207	1:-:5336056	849	<SPAP8A3.11c>
dTR100483	-1.5916	0.011819	1:-:5341371	1:-:5343100	1729	<SPAP8A3.13c
dTR100484	-1.7618	0.0734134	1:-:5344764	1:-:5345072	308	<SPAP8A3.14c>
dTR100485	-1.4385	0.0675913	1:-:5345517	1:-:5345711	194	<SPAP8A3.14c>
dTR100486	1.0928	0.0425224	1:-:5352513	1:-:5353369	856	>SPAC4D7.02c
dTR100487	0.3848	0.0872293	1:-:5354979	1:-:5355227	248
dTR100488	0.4396	0.210783	1:-:5356455	1:-:5356737	282
dTR100489	-1.6833	0.13948	1:-:5386552	1:-:5386844	292
dTR100490	0.295	0.46047	1:-:5387451	1:-:5387653	202
dTR100491	-2.0839	0.105213	1:-:5426355	1:-:5426540	185
dTR100492	-2.5388	0.0688775	1:-:5428285	1:-:5428553	268
dTR100493	-2.5506	0.0797977	1:-:5429126	1:-:5430865	1739
dTR100494	-2.513	0.0177531	1:-:5431801	1:-:5434700	2899	>SPAC29B12.10c:pgt1<
dTR100495	0.8319	0.0601783	1:-:5436183	1:-:5436967	784	>SPAC29B12.11c
dTR100496	0.506	0.202757	1:-:5437877	1:-:5438135	258
dTR100497	-2.2232	0.0120777	1:-:5441999	1:-:5442275	276
dTR100498	-1.8068	0.0649396	1:-:5449748	1:-:5450317	569
dTR100499	-2.1278	0.0242633	1:-:5458081	1:-:5459479	1398	<SPAC1039.05c:klf1
dTR100499	-2.1278	0.0242633	1:-:5458081	1:-:5459479	1398	>SPAC1039.05c:klf1<
dTR100500	-1.7691	0.0845745	1:-:5463320	1:-:5463582	262	<SPAC1039.07c>
dTR100501	0.3617	0.0272517	1:-:5489276	1:-:5490379	1103	>cat1:SPAC869.11:SPAC922.08c
dTR110001	1.235	0.0502457	1:+:22187	1:+:22467	280	<SPAC212.04c>
dTR110002	-1.744	0.0226068	1:+:89154	1:+:89369	215
dTR110003	-1.7977	0.0999735	1:+:91537	1:+:91760	223
dTR110004	-3.2626	0.0265492	1:+:100063	1:+:101274	1211	<fta5:SPAC1F8.06:sma5
dTR110005	3.0252	0.0275162	1:+:122864	1:+:124052	1188	<SPAC11D3.09
dTR110006	1.7834	0.00690234	1:+:130285	1:+:134251	3966	>SPAC11D3.13<
dTR110007	-1.4524	0.00390367	1:+:136346	1:+:137923	1577	<SPAC11D3.15>
dTR110008	0.3509	0.339807	1:+:163999	1:+:164191	192	<SPAC5H10.10
dTR110009	-2.2098	0.0273552	1:+:169595	1:+:169846	251
dTR110010	-1.7076	0.0959409	1:+:183480	1:+:183889	409
dTR110011	-1.6078	0.0570896	1:+:184603	1:+:186218	1615
dTR110012	-2.0531	0.0151114	1:+:192929	1:+:194050	1121
dTR110013	1.4205	0.00570361	1:+:204402	1:+:206224	1822	>SPAC24B11.05<
dTR110014	0.7365	0.141114	1:+:207103	1:+:207464	361
dTR110015	-1.7505	0.0433347	1:+:214314	1:+:214864	550
dTR110016	-0.0313	0.796462	1:+:215132	1:+:216489	1357	>SPAC24B11.09
dTR110017	0.4891	0.0243007	1:+:217154	1:+:217571	417
dTR110018	-1.7266	0.00232858	1:+:230869	1:+:232755	1886	<SPAC24B11.14:SPAC806.10
dTR110018	-1.7266	0.00232858	1:+:230869	1:+:232755	1886	>SPAC806.01:SPAC24B11.13:hem3<
dTR110019	-1.6878	0.194269	1:+:233236	1:+:233466	230
dTR110020	1.3499	0.153337	1:+:254264	1:+:254480	216
dTR110021	1.3399	0.124348	1:+:254788	1:+:255646	858
dTR110022	-1.5617	0.00140979	1:+:283565	1:+:283867	302	<cdc12:SPAC1F5.04c>
dTR110023	-1.6704	0.0877282	1:+:284665	1:+:284928	263	<cdc12:SPAC1F5.04c>
dTR110024	0.9361	0.11721	1:+:303859	1:+:304067	208	<SPAC18B11.09c
dTR110025	0.7326	0.185214	1:+:306792	1:+:307052	260
dTR110026	1.0382	0.0126655	1:+:315696	1:+:316272	576	>SPAC18B11.01c:SPAC12G12.16c
dTR110027	-1.719	0.0459832	1:+:346993	1:+:347224	231	>SPAC12G12.01c:SPAC630.02
dTR110028	-0.9097	0.030879	1:+:348667	1:+:348861	194	<SPAC12G12.01c:SPAC630.02>
dTR110029	-1.3737	0.0625241	1:+:368946	1:+:369236	290	<SPAC630.12>
dTR110030	0.6768	0.0707452	1:+:379796	1:+:380356	560
dTR110031	0.79	0.0308088	1:+:382695	1:+:383202	507
dTR110032	0.7899	0.0594184	1:+:411924	1:+:414182	2258	>SPAC31A2.12<
dTR110033	-1.4333	0.00630355	1:+:420335	1:+:421137	802	>gef2:SPAC31A2.16
dTR110034	2.6509	0.0517773	1:+:430150	1:+:430990	840	<SPAC13C5.04
dTR110035	0.6594	0.0639212	1:+:439232	1:+:439765	533
dTR110036	-1.3163	0.0171798	1:+:443581	1:+:443878	297	<fep1:gaf2:SPAC23E2.01>
dTR110037	-1.3284	0.045245	1:+:459105	1:+:459301	196
dTR110038	-3.1149	0.0379916	1:+:459440	1:+:459786	346
dTR110039	-1.3424	0.010114	1:+:465368	1:+:465812	444	<SPAC24H6.11c>
dTR110040	-2.091	0.0470917	1:+:480878	1:+:481348	470
dTR110041	1.7819	0.0182919	1:+:510519	1:+:511187	668
dTR110042	1.8537	0.00929258	1:+:519446	1:+:520183	737
dTR110043	0.6272	0.0737656	1:+:531610	1:+:531893	283	<lys3:SPAC227.18:SPAC2F7.01
dTR110044	-2.4094	0.00686863	1:+:541850	1:+:543727	1877
dTR110045	-2.576	0.00949068	1:+:555025	1:+:555316	291
dTR110046	-1.397	0.0132856	1:+:556643	1:+:557423	780	<nrd1:msa2:SPAC2F7.11>
dTR110047	-1.8283	0.0324222	1:+:576276	1:+:576786	510
dTR110048	1.1392	0.0731713	1:+:592288	1:+:593906	1618	>SPAC3H8.04<
dTR110049	0.4116	0.158559	1:+:610391	1:+:610623	232
dTR110050	-1.5444	0.0386732	1:+:610875	1:+:612465	1590	>SPAC1F3.01:SPAC3H8.11:rrp6<
dTR110050	-1.5444	0.0386732	1:+:610875	1:+:612465	1590	>SPAC1F3.01:SPAC3H8.11:rrp6
dTR110051	0.8602	0.0218881	1:+:634697	1:+:637906	3209	>SPAC1F3.09:mug161<
dTR110051	0.8602	0.0218881	1:+:634697	1:+:637906	3209	>SPAC1F3.09:mug161<
dTR110051	0.8602	0.0218881	1:+:634697	1:+:637906	3209	>SPAC1F3.09:mug161<
dTR110051	0.8602	0.0218881	1:+:634697	1:+:637906	3209	>SPAC1F3.09:mug161<
dTR110051	0.8602	0.0218881	1:+:634697	1:+:637906	3209	>SPAC1F3.09:mug161<
dTR110052	-2.4971	0.0740231	1:+:658176	1:+:658749	573
dTR110053	-2.4866	0.00795764	1:+:679626	1:+:681436	1810	>rgs1:SPAC22F3.12c
dTR110054	-2.031	0.140898	1:+:681729	1:+:681918	189
dTR110055	0.7293	0.0696303	1:+:687020	1:+:687292	272	<res2:mcs1:pct1:SPAC22F3.09c>
dTR110056	0.9864	0.045207	1:+:749507	1:+:749995	488	>ppk8:SPAC22G7.08<
dTR110057	0.8123	0.00723753	1:+:750119	1:+:750966	847	<ppk8:SPAC22G7.08>
dTR110058	0.7462	0.114352	1:+:751219	1:+:751658	439	<ppk8:SPAC22G7.08
dTR110059	0.8439	0.00128952	1:+:781465	1:+:782716	1251	>gos1:SPAC4G8.10<
dTR110060	-2.1691	0.0467317	1:+:791050	1:+:791409	359
dTR110061	-1.5224	0.0422838	1:+:805005	1:+:805193	188	<ppk5:SPAC16C9.07:SPAC2G11.01:mug189>
dTR110062	-1.1401	0.00017033	1:+:806082	1:+:806272	190	<ppk5:SPAC16C9.07:SPAC2G11.01:mug189>
dTR110063	-1.6635	0.0295321	1:+:814352	1:+:814545	193	>SPAC2G11.04
dTR110064	-1.5543	0.0302647	1:+:832417	1:+:833233	816	<rqh1:hus2:rad12:rec9:SPAC2G11.12>
dTR110065	1.3685	0.0223271	1:+:870457	1:+:872700	2243	>sib2:SPAC23G3.03<
dTR110066	1.9079	0.0140447	1:+:893355	1:+:895421	2066	>tfg3:taf14:SPAC22H12.02<
dTR110067	-1.0827	0.163441	1:+:911516	1:+:911747	231
dTR110068	-1.5219	0.0395452	1:+:920185	1:+:920699	514	<mcp1:SPAC1687.10>
dTR110069	-1.4257	0.00523875	1:+:922896	1:+:924565	1669	<spb1:SPAC1687.11>
dTR110070	0.5848	0.0465064	1:+:929206	1:+:930240	1034	>gsk3:skp1:SPAC1687.15<
dTR110070	0.5848	0.0465064	1:+:929206	1:+:930240	1034	>gsk3:skp1:SPAC1687.15<
dTR110071	0.5033	0.234678	1:+:931537	1:+:931898	361	<gsk3:skp1:SPAC1687.15
dTR110072	-2.1097	0.0415627	1:+:948827	1:+:949307	480
dTR110073	1.3059	0.171044	1:+:949829	1:+:950042	213
dTR110074	-1.4381	0.00218617	1:+:953456	1:+:953646	190	<mak16:SPAC222.06>
dTR110075	-2.1605	0.0727486	1:+:995523	1:+:996400	877
dTR110076	-2.1007	0.0832235	1:+:996793	1:+:997009	216
dTR110077	-2.3652	0.00517614	1:+:998325	1:+:1002184	3859	>eng1:SPAC821.09<
dTR110078	5.9615	0.00948826	1:+:1028135	1:+:1030054	1919	>SPAC139.05<
dTR110079	-1.4407	0.0540895	1:+:1058926	1:+:1059151	225	<SPAC23C4.17>
dTR110080	1.1431	0.114251	1:+:1073229	1:+:1073486	257
dTR110081	0.8727	0.0900881	1:+:1076411	1:+:1076824	413
dTR110082	0.4107	0.138198	1:+:1078272	1:+:1078471	199
dTR110083	0.8872	0.00389083	1:+:1084102	1:+:1086171	2069	>SPAC1A6.07<
dTR110084	-1.3598	0.00073649	1:+:1143250	1:+:1143751	501	<met9:met5:SPAC56F8.10>
dTR110085	-1.6541	0.0116922	1:+:1163167	1:+:1163654	487	<rpc11:SPAC22A12.05
dTR110086	0.5776	0.11873	1:+:1176788	1:+:1177456	668	>dak1:SPAC22A12.11
dTR110087	0.4122	0.0526572	1:+:1177604	1:+:1178868	1264	<dak1:SPAC22A12.11
dTR110088	1.4604	0.0425228	1:+:1182066	1:+:1182601	535
dTR110089	-1.8511	0.00561263	1:+:1203441	1:+:1203774	333
dTR110090	-1.9556	0.0667238	1:+:1204306	1:+:1204569	263
dTR110091	0.7372	0.12374	1:+:1216859	1:+:1218213	1354	>vip1:SPAC10F6.06<
dTR110092	0.7046	0.0297107	1:+:1239650	1:+:1240167	517
dTR110093	0.4516	0.0693933	1:+:1243916	1:+:1245574	1658	>SPAC56E4.03<
dTR110094	-2.0582	0.0462813	1:+:1290527	1:+:1290836	309
dTR110095	-1.5692	0.0310403	1:+:1297227	1:+:1298076	849	>SPAC1565.05
dTR110096	-1.4499	0.00848119	1:+:1298512	1:+:1298827	315	<SPAC1565.05>
dTR110097	1.3237	0.0958098	1:+:1344350	1:+:1344878	528
dTR110098	-1.4606	0.0411718	1:+:1354645	1:+:1356341	1696	>fin1:SPAC19E9.02<
dTR110098	-1.4606	0.0411718	1:+:1354645	1:+:1356341	1696	>fin1:SPAC19E9.02
dTR110099	0.7441	0.042421	1:+:1361169	1:+:1364138	2969	>pas1:SPAC57A10.01:SPAC19E9.03<
dTR110100	-2.2	0.0112475	1:+:1377331	1:+:1378389	1058	<SPAC57A10.07
dTR110101	0.6098	0.1044	1:+:1441755	1:+:1441942	187	<atp11:SPAC3A12.12>
dTR110102	0.3606	0.210686	1:+:1454851	1:+:1455131	280	>zwf1:SPAC3A12.18:SPAC9.01<
dTR110102	0.3606	0.210686	1:+:1454851	1:+:1455131	280	>zwf1:SPAC3A12.18:SPAC9.01
dTR110103	0.597	0.198485	1:+:1456345	1:+:1456834	489	<zwf1:SPAC3A12.18:SPAC9.01
dTR110104	-1.8641	0.0193576	1:+:1471490	1:+:1471807	317	<mfh1:SPAC9.05:fml1>
dTR110105	1.8322	0.00675437	1:+:1482503	1:+:1484622	2119	>SPAC9.10:thi9<
dTR110106	-1.4304	0.0443396	1:+:1486454	1:+:1486746	292	<SPAC9.11>
dTR110107	0.886	0.0411164	1:+:1501012	1:+:1502149	1137	<SPAC5D6.07c:pxa1>
dTR110108	-1.6688	0.0173356	1:+:1510355	1:+:1511113	758	>SPAC5D6.02c:mug165
dTR110109	1.0156	0.11757	1:+:1538210	1:+:1538665	455
dTR110110	1.7687	0.106436	1:+:1541383	1:+:1542428	1045
dTR110111	0.7819	0.0363207	1:+:1546412	1:+:1547066	654	>SPAC57A7.03c:SPAC167.07c
dTR110112	0.7414	0.0225762	1:+:1547217	1:+:1547678	461	<SPAC57A7.03c:SPAC167.07c>
dTR110113	0.854	0.0642448	1:+:1547842	1:+:1548233	391	<SPAC57A7.03c:SPAC167.07c>
dTR110114	0.6271	0.0512398	1:+:1549147	1:+:1549366	219	<SPAC57A7.03c:SPAC167.07c>
dTR110115	2.0893	0.0104014	1:+:1550147	1:+:1550712	565	<SPAC57A7.02c:SPAC167.06c:mug143
dTR110116	-2.1001	0.0271745	1:+:1570683	1:+:1570950	267
dTR110117	0.3532	0.0616623	1:+:1590832	1:+:1591194	362	<thi4:SPAC23H4.10c>
dTR110118	0.3665	0.200837	1:+:1591316	1:+:1591768	452	<thi4:SPAC23H4.10c
dTR110119	-2.2192	0.0221823	1:+:1596934	1:+:1597553	619
dTR110120	-1.7445	0.192668	1:+:1598816	1:+:1599036	220
dTR110121	-1.5656	0.160482	1:+:1622125	1:+:1622314	189
dTR110122	0.5637	0.103526	1:+:1655304	1:+:1655768	464	<ubx3:mug39:SPAC343.09
dTR110123	2.6589	0.0646019	1:+:1665309	1:+:1665598	289
dTR110124	2.5	0.0758605	1:+:1665768	1:+:1666151	383
dTR110125	0.857	0.100725	1:+:1666396	1:+:1666592	196
dTR110126	1.8895	0.0133729	1:+:1667298	1:+:1669647	2349	>rds1:SPAC343.12<
dTR110127	-1.4752	0.0206743	1:+:1671423	1:+:1671614	191	<SPAC343.13>
dTR110128	0.896	0.418044	1:+:1679689	1:+:1679893	204
dTR110129	-1.7879	0.00592889	1:+:1681793	1:+:1683413	1620	>SPAC343.19:SPAC824.01
dTR110130	-1.6102	0.0166272	1:+:1684991	1:+:1686681	1690	>SPAC824.02
dTR110131	-1.7504	0.0153481	1:+:1690386	1:+:1691494	1108	<SPAC824.04
dTR110132	0.5952	0.210988	1:+:1696857	1:+:1697650	793	<SPAC824.07
dTR110133	-1.9392	0.00620189	1:+:1697930	1:+:1699685	1755	>gda1:SPAC824.08:gdp1
dTR110134	-1.8678	0.133778	1:+:1712764	1:+:1712975	211	>rpl703:rpl7:SPAC664.06<
dTR110135	-1.6289	0.0345491	1:+:1713155	1:+:1713885	730	>rpl703:rpl7:SPAC664.06<
dTR110136	0.3044	0.122483	1:+:1736537	1:+:1736799	262	<caf4:SPAC664.15>
dTR110137	1.4677	0.0422615	1:+:1770213	1:+:1771842	1629	<SPAC17A5.10
dTR110138	-1.3721	0.0941567	1:+:1816939	1:+:1817126	187	<gaa1:SPAC1002.11>
dTR110139	-2.4181	0.0335544	1:+:1821941	1:+:1823183	1242
dTR110140	-1.4076	0.00576643	1:+:1839118	1:+:1839981	863	<SPAC1399.05c>
dTR110141	-2.9556	0.0981062	1:+:1851556	1:+:1851979	423
dTR110142	2.8578	0.0230424	1:+:1866897	1:+:1868112	1215	>SPAPB1A10.05<
dTR110143	1.9106	0.0100067	1:+:1875629	1:+:1877826	2197	>SPAPB1A10.08<
dTR110143	1.9106	0.0100067	1:+:1875629	1:+:1877826	2197	>SPAPB1A10.08<
dTR110144	1.1298	0.218954	1:+:1889778	1:+:1889988	210
dTR110145	0.6744	0.360712	1:+:1890326	1:+:1890566	240
dTR110146	-1.2882	0.101446	1:+:1897777	1:+:1898183	406	<gar2:SPAC140.02>
dTR110147	-1.2992	0.233132	1:+:1899256	1:+:1899442	186
dTR110148	-2.7909	0.0211555	1:+:1906121	1:+:1906833	712
dTR110149	-1.4986	0.0243402	1:+:1908764	1:+:1909922	1158	<ppk1:SPAC140.05:SPAC110.01>
dTR110150	-1.3787	0.026895	1:+:1910188	1:+:1910479	291	<ppk1:SPAC140.05:SPAC110.01>
dTR110151	-1.379	0.0391224	1:+:1910677	1:+:1911087	410	<ppk1:SPAC140.05:SPAC110.01>
dTR110152	1.0898	0.113394	1:+:1921100	1:+:1921455	355
dTR110153	0.227	0.0608791	1:+:1921656	1:+:1922025	369
dTR110154	-1.6373	0.0350186	1:+:1922583	1:+:1924672	2089	>SPAP14E8.02<
dTR110154	-1.6373	0.0350186	1:+:1922583	1:+:1924672	2089	>SPAP14E8.02
dTR110155	-1.5497	0.243671	1:+:1942719	1:+:1942905	186
dTR110156	-2.3058	0.0215132	1:+:1985933	1:+:1987040	1107	<sid1:SPAC9G1.09>
dTR110157	-2.2294	0.137755	1:+:2010929	1:+:2011163	234
dTR110158	-1.1445	0.146272	1:+:2018094	1:+:2018330	236
dTR110159	-1.4181	0.0232897	1:+:2018694	1:+:2019041	347	<SPAC17H9.08>
dTR110160	0.6634	0.177619	1:+:2093620	1:+:2093883	263
dTR110161	0.3792	0.15766	1:+:2102761	1:+:2102970	209	>SPAC25A8.02
dTR110162	0.5633	0.0402245	1:+:2103223	1:+:2103856	633	<SPAC25A8.02>
dTR110163	0.6351	0.220223	1:+:2105982	1:+:2106361	379
dTR110164	0.9175	0.319737	1:+:2135618	1:+:2135869	251
dTR110165	-1.3464	0.00854065	1:+:2136947	1:+:2137254	307	<SPAC23C11.03>
dTR110166	-1.7518	0.0176287	1:+:2164281	1:+:2166132	1851	<plo1:SPAC23C11.16>
dTR110167	0.4827	0.0303875	1:+:2175796	1:+:2176214	418
dTR110168	-1.8943	0.061153	1:+:2190928	1:+:2191494	566	>fta2:SPAC1783.03:sma2
dTR110169	-1.3997	0.0109923	1:+:2194925	1:+:2196019	1094	>hrp1:chd1:SPAC1783.05
dTR110170	-2.1894	0.0407985	1:+:2207706	1:+:2208062	356
dTR110171	0.5904	0.344636	1:+:2233365	1:+:2234020	655
dTR110172	1.6053	0.0266729	1:+:2245710	1:+:2247081	1371	>pof14:SPAC13D6.01<
dTR110173	-1.8112	0.029902	1:+:2247673	1:+:2248483	810
dTR110174	1.4637	0.00175504	1:+:2291661	1:+:2292333	672	>SPAC4G9.22<
dTR110175	1.2461	0.221815	1:+:2296420	1:+:2297940	1520
dTR110176	1.2193	0.0314131	1:+:2298143	1:+:2299620	1477	>SPAC13G7.03<
dTR110176	1.2193	0.0314131	1:+:2298143	1:+:2299620	1477	>SPAC13G7.03<
dTR110176	1.2193	0.0314131	1:+:2298143	1:+:2299620	1477	>SPAC13G7.03
dTR110177	0.8359	0.145712	1:+:2299741	1:+:2300031	290	<SPAC13G7.03
dTR110178	1.4895	0.00762577	1:+:2305271	1:+:2307115	1844	>SPAC13G7.05<
dTR110179	-2.4659	0.0710515	1:+:2319334	1:+:2319837	503
dTR110180	-2.3537	0.157214	1:+:2320000	1:+:2320237	237
dTR110181	0.969	0.0125053	1:+:2327837	1:+:2328990	1153	>cit1:SPAC6C3.04
dTR110182	0.4779	0.237034	1:+:2329217	1:+:2330247	1030	<cit1:SPAC6C3.04
dTR110183	0.6557	0.0927564	1:+:2338422	1:+:2338744	322	<SPAC6C3.08>
dTR110184	2.0624	0.0994745	1:+:2381476	1:+:2382177	701	>zym1:SPAC22H10.13<
dTR110185	-1.3662	0.0805416	1:+:2383423	1:+:2384044	621	<scd2:ral3:SPAC22H10.07>
dTR110186	-1.4793	0.0388211	1:+:2384379	1:+:2384659	280	<scd2:ral3:SPAC22H10.07>
dTR110187	1.5262	0.0453676	1:+:2417016	1:+:2418150	1134
dTR110188	-1.798	0.140167	1:+:2437184	1:+:2437440	256
dTR110189	1.6933	0.163035	1:+:2446070	1:+:2446252	182	<SPAC32A11.01:mug8>
dTR110190	0.7065	0.0794572	1:+:2446635	1:+:2446828	193	<SPAC32A11.01:mug8>
dTR110191	0.8026	0.1473	1:+:2448712	1:+:2449263	551
dTR110192	0.469	0.135339	1:+:2449436	1:+:2449772	336
dTR110193	1.1518	0.160729	1:+:2449943	1:+:2450137	194
dTR110194	0.8931	0.302164	1:+:2450274	1:+:2450583	309
dTR110195	3.2779	0.00500381	1:+:2451157	1:+:2451490	333
dTR110196	-1.6074	0.00433846	1:+:2474639	1:+:2475694	1055	>SPAC19A8.07c<
dTR110197	-1.7517	0.0438044	1:+:2490880	1:+:2493596	2716	<sec73:sec7c:SPAC19A8.01c:SPAC23H3.01>
dTR110198	1.3658	0.0443445	1:+:2509852	1:+:2510384	532
dTR110199	0.7196	0.116561	1:+:2519491	1:+:2520123	632
dTR110200	1.3133	0.115906	1:+:2523920	1:+:2524288	368
dTR110201	2.6005	0.136325	1:+:2524428	1:+:2524618	190
dTR110202	1.4947	0.00382726	1:+:2525923	1:+:2527415	1492	<jmj1:SPAC25H1.02
dTR110203	1.0728	0.0368983	1:+:2528183	1:+:2529187	1004	<mug66:SPAC25H1.03
dTR110203	1.0728	0.0368983	1:+:2528183	1:+:2529187	1004	>SPAC25H1.04:mug105
dTR110204	-2.286	0.0346406	1:+:2530244	1:+:2531080	836	<meu29:SPAC25H1.05
dTR110205	0.5526	0.02484	1:+:2544790	1:+:2546877	2087	>isp6:prb1:SPAC4A8.04<
dTR110206	-1.5808	0.16328	1:+:2551916	1:+:2552145	229
dTR110207	1.7809	0.0327387	1:+:2585166	1:+:2587440	2274	>ppk15:SPAC823.03<
dTR110207	1.7809	0.0327387	1:+:2585166	1:+:2587440	2274	>ppk15:SPAC823.03<
dTR110208	0.7997	0.163466	1:+:2625324	1:+:2625882	558	>trx1:SPAC7D4.07c<
dTR110209	-1.5481	0.0571851	1:+:2700944	1:+:2701134	190
dTR110210	-2.7437	0.00610161	1:+:2709912	1:+:2712498	2586	>cig2:cyc17:SPAPB2B4.03<
dTR110211	0.6681	0.0290559	1:+:2713192	1:+:2713925	733
dTR110212	1.6869	0.00529594	1:+:2734113	1:+:2736123	2010
dTR110213	-1.551	0.0218241	1:+:2766195	1:+:2766778	583	>rif1:tap1:SPAC6F6.17:SPAPJ736.01:tap11
dTR110214	-1.3802	0.00527132	1:+:2782058	1:+:2782655	597	<cki3:SPAC1805.05>
dTR110215	-1.6658	0.047415	1:+:2791257	1:+:2792191	934	<SPAC1805.10>
dTR110216	-1.4977	0.00100444	1:+:2796350	1:+:2797341	991	>SPAC1805.14
dTR110217	-1.5044	0.0519494	1:+:2813004	1:+:2813225	221
dTR110218	0.6667	0.100463	1:+:2831214	1:+:2831614	400
dTR110219	0.876	0.0120868	1:+:2845566	1:+:2848577	3011	>ucp6:SPAC3F10.13<
dTR110220	-2.4039	0.00221803	1:+:2850995	1:+:2851331	336
dTR110221	-1.354	0.0543704	1:+:2852744	1:+:2853280	536	<SPAC3F10.17>
dTR110222	-1.4555	0.00346449	1:+:2859628	1:+:2860528	900	<SPAC8F11.04>
dTR110223	-1.8946	0.00971933	1:+:2862564	1:+:2863436	872	>SPAC8F11.06:brr6:brl1
dTR110224	1.5416	0.0478518	1:+:2872179	1:+:2872560	381
dTR110225	1.0639	0.28702	1:+:2873083	1:+:2874564	1481
dTR110226	3.43	0.0553174	1:+:2875085	1:+:2875400	315
dTR110227	1.3734	0.00377433	1:+:2875530	1:+:2880552	5022	>SPACUNK4.19:mug153<
dTR110227	1.3734	0.00377433	1:+:2875530	1:+:2880552	5022	>SPACUNK4.16c<
dTR110228	1.22	0.103864	1:+:2881122	1:+:2881931	809
dTR110229	5.0294	0.00783363	1:+:2911650	1:+:2912472	822	>SPAC513.02<
dTR110230	0.6291	0.0695153	1:+:2917913	1:+:2918197	284	<ams1:SPAC513.05
dTR110231	1.2076	0.0343944	1:+:2918355	1:+:2919501	1146
dTR110232	1.4341	0.0849292	1:+:2921582	1:+:2922660	1078	<SPAC513.07
dTR110233	1.2656	0.0731781	1:+:2923303	1:+:2924561	1258	>SPAC2E1P3.01<
dTR110234	-1.3559	0.0129216	1:+:2947980	1:+:2948294	314	<SPAPB2C8.02:SPAPB24D3.01>
dTR110235	0.9043	0.215022	1:+:2984577	1:+:2985860	1283	>SPAPB1A11.03
dTR110236	0.6242	0.0715363	1:+:2990440	1:+:2990685	245	<sap49:SPAPB1A11.05:SPAC31G5.01
dTR110237	-2.1474	0.00926092	1:+:2991493	1:+:2992095	602	>SPAC31G5.02<
dTR110238	-1.4634	0.00039386	1:+:3004912	1:+:3005125	213
dTR110239	0.5203	0.111879	1:+:3011911	1:+:3012161	250
dTR110240	0.6088	0.210876	1:+:3033842	1:+:3034680	838
dTR110241	3.3327	0.0407741	1:+:3052654	1:+:3053151	497
dTR110242	-1.6498	0.0194507	1:+:3066716	1:+:3068423	1707	<SPAC24C9.11
dTR110242	-1.6498	0.0194507	1:+:3066716	1:+:3068423	1707	>SPAC24C9.11
dTR110243	1.9841	0.00266397	1:+:3073132	1:+:3080380	7248	>otu1:SPAC24C9.14:mug141<
dTR110243	1.9841	0.00266397	1:+:3073132	1:+:3080380	7248	>SPAC16A10.01<
dTR110244	0.6952	0.0427667	1:+:3104751	1:+:3105494	743
dTR110245	1.7386	0.00400176	1:+:3116105	1:+:3116798	693
dTR110246	-1.5829	0.138275	1:+:3123488	1:+:3123733	245	<srb8:med12:SPAC688.08>
dTR110247	-1.6371	0.00068142	1:+:3163650	1:+:3163893	243	<ski6:SPAC3G9.10c>
dTR110248	-1.3801	0.0749932	1:+:3170058	1:+:3170575	517	>hos2:hda1:SPAC3G9.07c:phd1
dTR110249	-1.7271	0.224538	1:+:3191737	1:+:3191977	240
dTR110250	-1.5522	0.00817389	1:+:3210242	1:+:3211118	876	>SPAC1486.09
dTR110251	-1.6287	0.00353421	1:+:3211937	1:+:3214253	2316	>thi1:ntf1:SPAC1486.10:SPAC6G10.01
dTR110252	0.3644	0.214396	1:+:3221707	1:+:3222170	463
dTR110253	-2.0281	0.0672466	1:+:3240175	1:+:3240943	768
dTR110254	-2.2209	0.00912657	1:+:3253660	1:+:3254358	698	<SPAC6G9.05:pcd1>
dTR110255	-1.0359	0.0758771	1:+:3266609	1:+:3266817	208
dTR110256	0.6867	0.00399955	1:+:3274013	1:+:3274216	203	>SPAC6G9.14
dTR110257	0.5836	0.201212	1:+:3275303	1:+:3275554	251	<SPAC6G9.14>
dTR110258	0.6145	0.0345523	1:+:3275919	1:+:3276550	631	>SPAC6G9.14<
dTR110259	-2.9007	0.037032	1:+:3290604	1:+:3292772	2168
dTR110260	-1.8307	0.0195001	1:+:3293592	1:+:3295973	2381	>SPAPB1E7.05:gde1
dTR110261	-1.3989	0.0037278	1:+:3303673	1:+:3304623	950	<SPAPB1E7.07:glt1>
dTR110262	-1.5274	0.00402582	1:+:3329699	1:+:3330739	1040	<SPAC2E1P5.05>
dTR110263	-1.575	0.00165604	1:+:3335906	1:+:3336219	313	>myh1:myh:SPAC26A3.02
dTR110264	-1.4798	0.0701678	1:+:3336898	1:+:3337157	259
dTR110265	-1.6098	0.00514494	1:+:3345051	1:+:3345753	702	<SPAC26A3.06>
dTR110266	-2.2697	0.0303481	1:+:3373392	1:+:3373928	536
dTR110267	0.7271	0.322021	1:+:3382764	1:+:3383235	471	<dmc1:dmp1:SPAC8E11.03c>
dTR110268	1.5455	0.00881643	1:+:3406225	1:+:3408733	2508	<SPAP32A8.02
dTR110269	-1.4234	0.00409735	1:+:3426316	1:+:3426633	317	<SPAC3H5.08c>
dTR110270	-1.5243	0.00509664	1:+:3431086	1:+:3433117	2031	>pol1:swi7:polA:SPAC3H5.06c<
dTR110270	-1.5243	0.00509664	1:+:3431086	1:+:3433117	2031	>pol1:swi7:polA:SPAC3H5.06c
dTR110271	-1.568	0.08296	1:+:3436573	1:+:3436792	219	<rps1401:rps14-1:rps14:SPAC3H5.05c
dTR110272	0.7674	0.0612812	1:+:3448364	1:+:3449720	1356	>SPAC3A11.10c<
dTR110272	0.7674	0.0612812	1:+:3448364	1:+:3449720	1356	<SPAC3A11.10c
dTR110273	1.339	0.0031035	1:+:3455873	1:+:3456788	915
dTR110274	0.3813	0.281855	1:+:3460649	1:+:3460863	214
dTR110275	1.3179	0.0283333	1:+:3479237	1:+:3481239	2002	>tps1:SPAC328.03<
dTR110276	0.8757	0.0237631	1:+:3481601	1:+:3485114	3513	>SPAC328.04<
dTR110276	0.8757	0.0237631	1:+:3481601	1:+:3485114	3513	>SPAC328.05<
dTR110276	0.8757	0.0237631	1:+:3481601	1:+:3485114	3513	>SPAC328.05<
dTR110277	-1.4729	0.0297286	1:+:3485255	1:+:3485444	189	<SPAC328.05
dTR110277	-1.4729	0.0297286	1:+:3485255	1:+:3485444	189	>SPAC328.05
dTR110278	-1.7518	0.0268696	1:+:3485594	1:+:3486201	607	<SPAC328.05
dTR110278	-1.7518	0.0268696	1:+:3485594	1:+:3486201	607	>SPAC328.05
dTR110279	0.8414	0.085961	1:+:3494609	1:+:3496467	1858	>SPAC328.09<
dTR110279	0.8414	0.085961	1:+:3494609	1:+:3496467	1858	>SPAC328.09<
dTR110280	-2.5886	0.00459589	1:+:3507684	1:+:3507918	234
dTR110281	1.9743	0.00462247	1:+:3550145	1:+:3551701	1556	>SPAC1B1.05:SPAC17A2.01:bsu1
dTR110282	0.3633	0.588838	1:+:3585820	1:+:3586011	191
dTR110283	-2.4509	0.00763081	1:+:3596796	1:+:3596980	184
dTR110284	-2.154	0.0751291	1:+:3597207	1:+:3598640	1433
dTR110285	2.5899	0.0068962	1:+:3615585	1:+:3617105	1520	>SPAC17G6.13<
dTR110286	-1.5235	0.00349634	1:+:3624080	1:+:3624701	621	<pof8:SPAC17G6.17>
dTR110287	-1.3578	0.032519	1:+:3632037	1:+:3632243	206	<SPAC1142.04>
dTR110288	-1.3278	0.00477709	1:+:3632429	1:+:3632872	443	<SPAC1142.04>
dTR110289	2.3562	0.0150028	1:+:3643087	1:+:3645553	2466	>cgs1:SPAC8C9.03<
dTR110289	2.3562	0.0150028	1:+:3643087	1:+:3645553	2466	>cgs1:SPAC8C9.03<
dTR110290	0.6662	0.0166898	1:+:3648138	1:+:3648862	724	<SPAC8C9.04
dTR110291	0.7459	0.146392	1:+:3651767	1:+:3652238	471
dTR110292	1.6824	0.0479346	1:+:3663289	1:+:3663643	354
dTR110293	1.023	0.0642508	1:+:3663924	1:+:3665141	1217
dTR110294	1.043	0.0892223	1:+:3665312	1:+:3665960	648
dTR110295	0.8072	0.0164747	1:+:3675540	1:+:3677665	2125	<atm1:SPAC8C9.18:SPAC15A10.01
dTR110296	1.7315	0.080879	1:+:3685615	1:+:3685830	215
dTR110297	1.81	0.01949	1:+:3686026	1:+:3686751	725
dTR110298	-1.437	0.0327783	1:+:3711556	1:+:3711838	282	<ppk3:SPAC15A10.13
dTR110298	-1.437	0.0327783	1:+:3711556	1:+:3711838	282	>ppk3:SPAC15A10.13
dTR110299	-1.5677	0.0174028	1:+:3712096	1:+:3713055	959	<ppk3:SPAC15A10.13
dTR110299	-1.5677	0.0174028	1:+:3712096	1:+:3713055	959	>ppk3:SPAC15A10.13
dTR110300	1.225	0.009993	1:+:3722072	1:+:3722482	410
dTR110301	0.9432	0.0661046	1:+:3732444	1:+:3733226	782	<SPAC15E1.10:SPAP7G5.01>
dTR110302	-1.5389	0.0783412	1:+:3736964	1:+:3737699	735	<SPAP7G5.03>
dTR110303	-1.4051	0.0998428	1:+:3737962	1:+:3738480	518	<SPAP7G5.03
dTR110304	-1.4309	0.07388	1:+:3799277	1:+:3799561	284	<azr1:SPAC1556.03>
dTR110305	-1.4493	0.0220285	1:+:3803334	1:+:3803570	236	<meu1:SPAC1556.06:SPAC1556.06.1>
dTR110306	-1.8419	0.021607	1:+:3812618	1:+:3814118	1500	>SPAC1F12.05
dTR110307	-2.8013	0.0177589	1:+:3826996	1:+:3827183	187
dTR110308	-2.0428	0.00387624	1:+:3827499	1:+:3827911	412
dTR110309	1.1695	0.033751	1:+:3841657	1:+:3842140	483	<SPAC4H3.08>
dTR110310	1.8882	0.036808	1:+:3844075	1:+:3844693	618
dTR110311	0.6742	0.0621123	1:+:3851044	1:+:3851233	189
dTR110312	-1.5078	0.0103405	1:+:3869593	1:+:3869863	270
dTR110313	-1.8972	0.247123	1:+:3872577	1:+:3872978	401
dTR110314	-1.3707	0.225609	1:+:3874039	1:+:3874445	406
dTR110315	-1.373	0.275587	1:+:3874617	1:+:3874906	289
dTR110316	1.7378	0.00787165	1:+:3880396	1:+:3881017	621
dTR110317	-2.2491	0.0162843	1:+:3882081	1:+:3883342	1261	>SPAC1071.11<
dTR110318	-1.969	0.0234773	1:+:3883495	1:+:3883972	477
dTR110319	-1.6321	0.00906991	1:+:3884791	1:+:3885877	1086	>SPAC926.02
dTR110320	0.6727	0.286679	1:+:3912780	1:+:3913030	250	<SPAC323.04
dTR110321	0.2603	0.173697	1:+:3913845	1:+:3914062	217	<SPAC323.04
dTR110322	0.4715	0.0434068	1:+:3914381	1:+:3914607	226	<SPAC323.04
dTR110323	-1.332	0.0555919	1:+:3925344	1:+:3925603	259
dTR110324	-1.7466	0.040727	1:+:3926730	1:+:3927271	541
dTR110325	2.1332	0.006636	1:+:3928823	1:+:3929612	789
dTR110326	1.4968	0.00970811	1:+:3935533	1:+:3938064	2531	>sut1:SPAC2F3.08<
dTR110326	1.4968	0.00970811	1:+:3935533	1:+:3938064	2531	>sut1:SPAC2F3.08<
dTR110327	-1.5001	0.0257589	1:+:3954493	1:+:3955083	590	<lsk1:SPAC2F3.15>
dTR110328	0.5797	0.101388	1:+:3957145	1:+:3957835	690	<SPAC2F3.16
dTR110328	0.5797	0.101388	1:+:3957145	1:+:3957835	690	>SPAC2F3.16
dTR110329	0.6937	0.0422459	1:+:3958060	1:+:3959132	1072	>SPAC2F3.16<
dTR110330	-2.0444	0.0211857	1:+:3959702	1:+:3959949	247	>SPAC11G7.01
dTR110331	-1.6344	0.0209657	1:+:3987192	1:+:3988669	1477
dTR110332	-2.2622	0.0174417	1:+:3989329	1:+:3990621	1292
dTR110333	-1.521	0.0183931	1:+:4037975	1:+:4038368	393
dTR110334	1.9268	0.0568951	1:+:4060006	1:+:4061291	1285	>SPAC19G12.09<
dTR110335	-2.1613	0.0643075	1:+:4092650	1:+:4093005	355	<SPAC23A1.07>
dTR110336	0.7197	0.0722258	1:+:4106757	1:+:4107499	742	>SPAC23A1.17
dTR110337	0.435	0.188782	1:+:4122374	1:+:4122614	240	<SPAC26H5.04>
dTR110338	-1.5891	0.0555301	1:+:4129658	1:+:4130535	877	<pot1:SPAC26H5.06
dTR110338	-1.5891	0.0555301	1:+:4129658	1:+:4130535	877	>pot1:SPAC26H5.06
dTR110339	0.8489	0.361585	1:+:4138475	1:+:4138721	246
dTR110340	0.6069	0.0883502	1:+:4140164	1:+:4140534	370
dTR110341	1.3053	0.174984	1:+:4142330	1:+:4142666	336
dTR110342	-1.4542	0.0311245	1:+:4158491	1:+:4159682	1191	>SPAC25B8.03
dTR110343	-1.4766	0.00246557	1:+:4162966	1:+:4163727	761	<SPAC25B8.05>
dTR110344	-1.9846	0.237035	1:+:4233204	1:+:4233491	287
dTR110345	-1.7964	0.0741967	1:+:4234175	1:+:4234460	285
dTR110346	-1.9771	0.00946511	1:+:4235098	1:+:4237570	2472	>fio1:SPAC1F7.08<
dTR110347	1.0976	0.104307	1:+:4240005	1:+:4240862	857
dTR110348	1.309	0.0964918	1:+:4252455	1:+:4253339	884
dTR110349	1.7017	0.040643	1:+:4254879	1:+:4257400	2521	<ppr1:SPAC21E11.04
dTR110350	0.2432	0.206376	1:+:4288799	1:+:4289320	521
dTR110351	1.7778	0.0116511	1:+:4292085	1:+:4292765	680
dTR110352	-1.661	0.0405699	1:+:4337344	1:+:4338352	1008	<SPAC23D3.01:pdp3>
dTR110353	0.7466	0.00887354	1:+:4344183	1:+:4346002	1819
dTR110354	0.7826	0.138037	1:+:4358882	1:+:4360048	1166	<SPAC23D3.11:ayr1
dTR110355	-3.3396	0.00089689	1:+:4362491	1:+:4365000	2509	>SPAC23D3.12<
dTR110356	-1.8153	0.00485957	1:+:4374726	1:+:4374981	255
dTR110357	-1.3541	0.0611471	1:+:4375777	1:+:4375970	193	<mok11:SPAC23D3.15:SPAC1527.01>
dTR110358	-1.2991	0.0598636	1:+:4377788	1:+:4378058	270	<mok11:SPAC23D3.15:SPAC1527.01>
dTR110359	-1.2505	0.00387183	1:+:4384836	1:+:4385176	340	<SPAC1527.03>
dTR110360	0.7569	0.105148	1:+:4395270	1:+:4395670	400
dTR110361	-1.3752	0.0512563	1:+:4404252	1:+:4404510	258	<prp3:SPAC30.06:SPAC29E6.02
dTR110361	-1.3752	0.0512563	1:+:4404252	1:+:4404510	258	>prp3:SPAC30.06:SPAC29E6.02
dTR110362	-2.2147	0.00510953	1:+:4409687	1:+:4410750	1063	>nnf1:SPAC30.08:SPAC29E6.04<
dTR110362	-2.2147	0.00510953	1:+:4409687	1:+:4410750	1063	>nnf1:SPAC30.08:SPAC29E6.04<
dTR110363	-1.8738	0.0165087	1:+:4429786	1:+:4431642	1856	<dus3:SPAC16.04
dTR110364	-1.7188	0.0183817	1:+:4433482	1:+:4433712	230
dTR110365	1.622	0.00318564	1:+:4443079	1:+:4443342	263	<SPAC9E9.04
dTR110366	0.6089	0.0285199	1:+:4443763	1:+:4444155	392	<SPAC9E9.04
dTR110367	-2.0439	0.0967682	1:+:4444626	1:+:4445138	512	<SPAC9E9.05>
dTR110368	-2.3076	0.0622269	1:+:4453801	1:+:4455650	1849
dTR110369	0.7376	0.0317458	1:+:4462803	1:+:4464373	1570
dTR110370	1.0766	0.0356944	1:+:4469353	1:+:4471279	1926	>vps24:SPAC9E9.14<
dTR110370	1.0766	0.0356944	1:+:4469353	1:+:4471279	1926	>SPAC9E9.15
dTR110371	0.8683	0.0678119	1:+:4481165	1:+:4481709	544	<SPAC17C9.11c>
dTR110372	3.9999	0.00249158	1:+:4542073	1:+:4543699	1626	>SPAC637.03<
dTR110373	1.1142	0.0381927	1:+:4557800	1:+:4558046	246
dTR110374	-1.8352	0.0152925	1:+:4559246	1:+:4561204	1958	>suv3:SPAC637.11:pah1:rpm2
dTR110375	1.2463	0.113954	1:+:4563834	1:+:4564067	233
dTR110376	0.3796	0.0300397	1:+:4564612	1:+:4565163	551
dTR110377	0.5067	0.0608498	1:+:4605584	1:+:4606051	467
dTR110378	0.7491	0.0639906	1:+:4612111	1:+:4613121	1010	>SPAC1093.02<
dTR110379	-1.5326	0.00525355	1:+:4619790	1:+:4621348	1558	<SPAC1093.05>
dTR110380	-1.4536	0.100949	1:+:4636066	1:+:4636302	236	<mmd1:SPAC30C2.02>
dTR110381	-1.5064	0.0404424	1:+:4659563	1:+:4660640	1077	<SPAC144.05>
dTR110382	0.2458	0.382434	1:+:4679399	1:+:4679597	198
dTR110383	-2.0407	0.00283534	1:+:4681521	1:+:4683201	1680	>klp8:SPAC144.14<
dTR110383	-2.0407	0.00283534	1:+:4681521	1:+:4683201	1680	>klp8:SPAC144.14
dTR110384	-1.654	0.045778	1:+:4707747	1:+:4708323	576	<klp3:krp1:SPAC1834.07>
dTR110385	-1.3371	0.0737091	1:+:4724432	1:+:4724628	196
dTR110386	-1.8219	0.0178478	1:+:4724858	1:+:4725985	1127	<cdc45:sna41:goa1:SPAC17D4.02>
dTR110387	0.9361	0.0508052	1:+:4743645	1:+:4744183	538	<SPAC458.06
dTR110388	0.7202	0.159607	1:+:4764493	1:+:4764707	214	<SPAC1782.05>
dTR110389	0.2692	0.226003	1:+:4765352	1:+:4765665	313	<SPAC1782.05
dTR110390	1.1889	0.00036575	1:+:4767744	1:+:4769425	1681
dTR110391	0.4987	0.0804285	1:+:4775929	1:+:4776457	528	>SPAC11H11.01:vps23:sst6
dTR110392	0.5807	0.239984	1:+:4776798	1:+:4777034	236	<SPAC11H11.01:vps23:sst6>
dTR110393	3.747	0.00657655	1:+:4791402	1:+:4795114	3712	>SPAC22F8.05<
dTR110394	1.4158	0.00660955	1:+:4816476	1:+:4817292	816
dTR110395	0.4235	0.27906	1:+:4826860	1:+:4827181	321
dTR110396	1.0316	0.0446041	1:+:4832133	1:+:4832947	814	<SPAC20G4.08:SPAC4F10.01
dTR110396	1.0316	0.0446041	1:+:4832133	1:+:4832947	814	>SPAC4F10.02
dTR110397	-1.3744	0.00436394	1:+:4839021	1:+:4839543	522	>SPAC4F10.06
dTR110398	1.4371	0.11358	1:+:4874247	1:+:4875175	928	>grx1:SPAC4F10.20<
dTR110398	1.4371	0.11358	1:+:4874247	1:+:4875175	928	>grx1:SPAC4F10.20<
dTR110398	1.4371	0.11358	1:+:4874247	1:+:4875175	928	>grx1:SPAC4F10.20<
dTR110398	1.4371	0.11358	1:+:4874247	1:+:4875175	928	>grx1:SPAC4F10.20<
dTR110399	-1.4351	0.00570908	1:+:4875539	1:+:4876658	1119	>SPAC4F10.21:SPAC19B12.01
dTR110400	-2.5842	0.0144254	1:+:4878718	1:+:4880702	1984
dTR110401	-1.4076	0.00303743	1:+:4884191	1:+:4884445	254	<bgs3:SPAC19B12.03>
dTR110402	0.9613	0.0218884	1:+:4898047	1:+:4898565	518	>atg4:SPAC19B12.08<
dTR110403	0.8562	0.00693018	1:+:4898716	1:+:4899276	560	>atg4:SPAC19B12.08
dTR110404	1.8696	0.00236815	1:+:4899461	1:+:4899897	436
dTR110405	0.9323	0.0669876	1:+:4931346	1:+:4933528	2182
dTR110406	-1.4778	0.173623	1:+:4945145	1:+:4945358	213
dTR110407	-1.7183	0.0585609	1:+:4964521	1:+:4966284	1763	>clr2:SPAC1B3.17
dTR110408	-1.8973	0.106312	1:+:4968022	1:+:4968250	228	>SPAC1B3.19:SPAC1952.01
dTR110409	-1.4426	0.00757344	1:+:4970247	1:+:4970902	655	<SPAC1952.02
dTR110410	-1.384	0.0158399	1:+:4973789	1:+:4975334	1545	>gcn5:SPAC1952.05
dTR110411	-2.1144	0.0258213	1:+:5003608	1:+:5004046	438
dTR110412	-1.6417	0.0458998	1:+:5009847	1:+:5010628	781	<SPAC890.05>
dTR110413	-1.4941	0.025718	1:+:5019778	1:+:5020763	985	<SPAC890.09:SPAC22E12.01
dTR110414	-2.2688	0.00921418	1:+:5043985	1:+:5044220	235
dTR110415	0.4879	0.0234153	1:+:5059273	1:+:5059843	570	>hsf1:hstf:hsf:SPAC2E12.02<
dTR110416	0.7639	0.00995912	1:+:5060157	1:+:5061791	1634	<hsf1:hstf:hsf:SPAC2E12.02
dTR110417	0.5581	0.0163025	1:+:5067570	1:+:5068006	436	>psp3:SPAC1006.01
dTR110418	-1.6644	0.0244507	1:+:5074628	1:+:5075147	519
dTR110419	-1.3944	0.0160023	1:+:5081021	1:+:5081511	490	>rgf2:SPAC1006.06
dTR110420	-1.5616	0.0303115	1:+:5081821	1:+:5082279	458	<rgf2:SPAC1006.06>
dTR110421	-1.4712	0.0420903	1:+:5082783	1:+:5083024	241	<rgf2:SPAC1006.06>
dTR110422	-1.8556	0.0157283	1:+:5088082	1:+:5089295	1213	>etd1:SPAC1006.08<
dTR110422	-1.8556	0.0157283	1:+:5088082	1:+:5089295	1213	>etd1:SPAC1006.08
dTR110423	2.2366	0.0028369	1:+:5113127	1:+:5113863	736	>SPAC29A4.17c<
dTR110423	2.2366	0.0028369	1:+:5113127	1:+:5113863	736	>SPAC29A4.17c<
dTR110424	1.4797	0.0819626	1:+:5124044	1:+:5125373	1329	>SPAC29A4.12c:mug108<
dTR110425	1.0912	0.0569299	1:+:5146240	1:+:5148119	1879	>SPAC29A4.01c:SPAC26F1.14c:aif1<
dTR110426	1.4971	0.0694551	1:+:5158089	1:+:5161624	3535	>pyp1:SPAC26F1.10c
dTR110427	0.6618	0.0469383	1:+:5162364	1:+:5163089	725	<pyp1:SPAC26F1.10c>
dTR110428	-1.6476	0.0120806	1:+:5167460	1:+:5168992	1532	>SPAC26F1.08c<
dTR110428	-1.6476	0.0120806	1:+:5167460	1:+:5168992	1532	>SPAC26F1.08c
dTR110429	2.3859	0.0447858	1:+:5178325	1:+:5179622	1297	>SPAC26F1.04c:etr1<
dTR110429	2.3859	0.0447858	1:+:5178325	1:+:5179622	1297	<SPAC26F1.04c:etr1
dTR110430	1.5129	0.0642342	1:+:5182328	1:+:5182643	315
dTR110431	4.1946	0.00371463	1:+:5201789	1:+:5205232	3443	>pyp2:SPAC19D5.01<
dTR110432	-1.7935	0.0987211	1:+:5229952	1:+:5230382	430	<dad3:SPAC14C4.16
dTR110433	1.215	0.153272	1:+:5231578	1:+:5231776	198	<mek1:SPAC14C4.03>
dTR110434	0.3616	0.117171	1:+:5232314	1:+:5232526	212	<mek1:SPAC14C4.03>
dTR110435	0.5064	0.117002	1:+:5234935	1:+:5235467	532	<B22918-2:SPAC14C4.04
dTR110436	-2.8818	0.0129263	1:+:5244053	1:+:5245871	1818	>agn1:SPAC14C4.09<
dTR110437	-1.7298	0.0139961	1:+:5254228	1:+:5254488	260	<rad17:SPAC14C4.13>
dTR110438	0.9081	0.166094	1:+:5267627	1:+:5268976	1349
dTR110439	3.8245	0.0110989	1:+:5272943	1:+:5275851	2908	>SPAC2H10.01<
dTR110440	0.7917	0.0560874	1:+:5298798	1:+:5300022	1224	>pyp3:SPAC11E3.09<
dTR110440	0.7917	0.0560874	1:+:5298798	1:+:5300022	1224	>pyp3:SPAC11E3.09<
dTR110441	-1.7444	0.0116644	1:+:5307847	1:+:5308078	231
dTR110442	2.1081	0.0120535	1:+:5311417	1:+:5314498	3081	>SPAC11E3.14<
dTR110443	1.3366	0.182351	1:+:5320158	1:+:5321020	862
dTR110444	0.7064	0.0633235	1:+:5321154	1:+:5321403	249
dTR110445	0.5675	0.0778212	1:+:5325625	1:+:5326345	720	<SPAP8A3.06
dTR110446	0.9093	0.0805872	1:+:5328526	1:+:5328713	187
dTR110447	-1.9793	0.0438457	1:+:5355047	1:+:5356907	1860	>pop2:sud1:SPAC4D7.03
dTR110448	0.6021	0.229186	1:+:5388342	1:+:5388951	609	>SPAC3G6.05
dTR110449	0.8388	0.199432	1:+:5389325	1:+:5389632	307	<SPAC3G6.05
dTR110450	1.9922	0.0133406	1:+:5392282	1:+:5392711	429	<SPAC3G6.07
dTR110451	-1.7349	0.0329044	1:+:5398847	1:+:5399729	882	>SPAC3G6.11
dTR110452	-2.3265	0.00874208	1:+:5400075	1:+:5400263	188	<SPAC3G6.11>
dTR110453	-1.7347	0.0498675	1:+:5400479	1:+:5400705	226	<SPAC3G6.11>
dTR110454	0.5185	0.158632	1:+:5412496	1:+:5413163	667	<spd1:SPAC29B12.03
dTR110455	-2.2991	0.0223081	1:+:5427880	1:+:5431306	3426	>SPAC29B12.08<
dTR110455	-2.2991	0.0223081	1:+:5427880	1:+:5431306	3426	>SPAC29B12.08<
dTR110456	-1.4289	0.287554	1:+:5433077	1:+:5433279	202
dTR110457	-1.5806	0.0409603	1:+:5445294	1:+:5446437	1143	>SPAC1039.01
dTR110458	-1.4309	0.00540877	1:+:5452967	1:+:5453591	624	<SPAC1039.03>
dTR110459	-2.4021	0.066361	1:+:5464233	1:+:5464601	368	>SPAC1039.08
dTR110460	-2.2544	0.00212568	1:+:5466739	1:+:5468196	1457	>isp5:SPAC1039.09
dTR110461	1.4122	0.0390816	1:+:5473249	1:+:5475832	2583
dTR110462	-1.6189	0.0559875	1:+:5493342	1:+:5494646	1304	<SPAC869.10c>
dTR200001	0.8512	0.152666	2:-:39233	2:-:39424	191	<ght7:SPBPB8B6.01c:SPBC1348.14c>
dTR200002	2.6475	0.00559665	2:-:58267	2:-:59648	1381	>eno102:eno1:SPBPB8B6.07c:SPBPB21E7.01c<
dTR200003	2.0059	0.0245671	2:-:62363	2:-:62883	520
dTR200004	1.3061	0.00375549	2:-:65004	2:-:65373	369	<SPBPB21E7.04c>
dTR200005	2.5212	0.0178407	2:-:71679	2:-:71954	275
dTR200006	0.5092	0.0650317	2:-:72633	2:-:72883	250
dTR200007	0.999	0.0251415	2:-:83826	2:-:85484	1658	<SPBPB10D8.02c
dTR200008	0.5256	0.242367	2:-:134599	2:-:134796	197
dTR200009	0.2078	0.310131	2:-:141612	2:-:142087	475
dTR200010	1.0533	0.0656628	2:-:152182	2:-:152704	522	<SPBC1683.06c>
dTR200011	0.598	0.0493463	2:-:155385	2:-:155823	438
dTR200012	2.7049	0.0241371	2:-:165153	2:-:165594	441	<pcl1:SPBC1683.10c
dTR200013	-1.995	0.0174915	2:-:185203	2:-:186637	1434	>SPBC1198.07c<
dTR200013	-1.995	0.0174915	2:-:185203	2:-:186637	1434	>SPBC1198.07c
dTR200014	0.5944	0.0486512	2:-:194702	2:-:195027	325
dTR200015	0.563	0.231492	2:-:195202	2:-:195454	252
dTR200016	1.531	0.171364	2:-:202387	2:-:202817	430
dTR200017	1.5103	0.10295	2:-:204648	2:-:205459	811
dTR200018	1.3688	0.0696903	2:-:205628	2:-:206450	822
dTR200019	1.7426	0.0665189	2:-:207057	2:-:208850	1793
dTR200020	0.419	0.239294	2:-:209050	2:-:209250	200
dTR200021	1.4215	0.129906	2:-:230896	2:-:231183	287
dTR200022	-2.6674	0.00787822	2:-:287601	2:-:287952	351
dTR200023	3.1435	0.00033736	2:-:290765	2:-:292233	1468	>tms1:SPBC1773.05c<
dTR200024	0.0402	0.939966	2:-:297058	2:-:297267	209	<sbp1:yrb1:SPBC1773.07c
dTR200025	-1.5254	0.0469188	2:-:305498	2:-:306490	992	<SPBC1773.11c:mug89>
dTR200026	-1.7148	0.00632374	2:-:308131	2:-:308383	252
dTR200027	-1.6442	0.0424223	2:-:328649	2:-:328922	273	<SPBP26C9.03c:fet4>
dTR200028	-1.9349	0.106023	2:-:329123	2:-:329752	629	<SPBP26C9.03c:fet4
dTR200029	3.123	0.0049994	2:-:339584	2:-:339912	328
dTR200030	0.4718	0.186342	2:-:346862	2:-:347253	391
dTR200031	1.1016	0.0102108	2:-:350364	2:-:353128	2764	>SPBC1271.09<
dTR200031	1.1016	0.0102108	2:-:350364	2:-:353128	2764	>SPBC1271.09<
dTR200032	3.1857	0.0318848	2:-:356009	2:-:356790	781
dTR200033	3.0639	0.0122495	2:-:376335	2:-:377029	694	>srx1:SPBC106.02c<
dTR200034	0.4348	0.0722282	2:-:377815	2:-:378167	352
dTR200035	0.266	0.208078	2:-:387089	2:-:387551	462
dTR200036	1.5671	0.00126426	2:-:399102	2:-:400937	1835	>plg7:SPBC106.11c<
dTR200037	-1.6628	0.0242945	2:-:404546	2:-:406778	2232	<sda1:SPBC106.14c
dTR200038	-1.4489	0.0522447	2:-:427543	2:-:428146	603	<brc1:SPBC582.05c>
dTR200039	-1.6186	0.0251216	2:-:445602	2:-:447104	1502	<pho4:SPBC428.03c
dTR200040	-1.6477	0.0444511	2:-:456711	2:-:458231	1520	<clr4:SPBC428.08c
dTR200041	0.8072	0.022499	2:-:461098	2:-:461497	399
dTR200042	0.505	0.176605	2:-:462099	2:-:463769	1670
dTR200043	0.9725	0.113743	2:-:473016	2:-:473206	190
dTR200044	-1.8316	0.084646	2:-:475050	2:-:475287	237	<SPBC428.17c:wpl1>
dTR200045	-1.8874	0.00691116	2:-:475569	2:-:476852	1283	<SPBC428.17c:wpl1
dTR200046	-2.1064	0.0151772	2:-:485869	2:-:486087	218	<ctf18:chl12:SPBC902.02c>
dTR200047	-1.4072	0.173446	2:-:495038	2:-:495231	193
dTR200048	2.251	0.005288	2:-:522849	2:-:525689	2840	>SPBC1685.12c<
dTR200049	1.1722	0.0696394	2:-:526168	2:-:526718	550
dTR200050	1.0431	0.166875	2:-:527038	2:-:527339	301
dTR200051	-2.6531	0.00041263	2:-:532338	2:-:535068	2730	>klp6:SPBC1685.15c:SPBC649.01c:sot2<
dTR200051	-2.6531	0.00041263	2:-:532338	2:-:535068	2730	>klp6:SPBC1685.15c:SPBC649.01c:sot2
dTR200052	-1.3249	0.0439295	2:-:563568	2:-:564094	526	<SPBC354.08c
dTR200052	-1.3249	0.0439295	2:-:563568	2:-:564094	526	>SPBC354.08c
dTR200053	-2.8349	0.00747119	2:-:609704	2:-:609918	214
dTR200054	-2.134	0.0331085	2:-:610190	2:-:610974	784
dTR200055	-1.585	0.0289227	2:-:620639	2:-:621705	1066	<hut1:SPBC839.11c
dTR200056	-1.498	0.00519179	2:-:624504	2:-:625105	601	<SPBC839.14c
dTR200057	0.4749	0.111143	2:-:668164	2:-:668417	253
dTR200058	-1.4559	0.0400425	2:-:670083	2:-:670417	334	<SPBC947.04>
dTR200059	-2.08	0.00135312	2:-:671465	2:-:671683	218	<SPBC947.04>
dTR200060	-2.167	0.0106229	2:-:671887	2:-:672800	913	<SPBC947.04
dTR200061	1.9586	0.0273146	2:-:714586	2:-:715600	1014
dTR200062	0.6974	0.045364	2:-:721166	2:-:721720	554	>SPBC119.05c
dTR200063	0.4031	0.265951	2:-:721977	2:-:722312	335	<SPBC119.05c>
dTR200064	0.6872	0.174421	2:-:733199	2:-:733647	448
dTR200065	0.4839	0.0248001	2:-:734168	2:-:734499	331	<SPBC119.09c
dTR200066	-1.1657	0.0616213	2:-:801857	2:-:802073	216	<SPBC530.06c>
dTR200067	0.5411	0.059469	2:-:804284	2:-:804992	708	>SPBC530.07c
dTR200068	-2.6825	0.0285954	2:-:818366	2:-:819218	852
dTR200069	2.1805	0.0597279	2:-:819562	2:-:819925	363
dTR200070	-1.4501	0.00835456	2:-:827106	2:-:827906	800	<dsk1:SPBC530.14c
dTR200071	0.8807	0.0453494	2:-:837157	2:-:840341	3184	>SPBC36.02c<
dTR200072	-1.67	0.0105305	2:-:841809	2:-:842066	257
dTR200073	-1.3591	0.00745988	2:-:844836	2:-:845021	185	<SPBC36.03c>
dTR200074	0.5201	0.0134154	2:-:866245	2:-:868323	2078	>ubp21:ubpD:ubp15:SPBC713.02c
dTR200075	0.4679	0.0123537	2:-:868578	2:-:869849	1271	<ubp21:ubpD:ubp15:SPBC713.02c
dTR200076	-1.3539	0.0410153	2:-:875108	2:-:875358	250	<SPBC713.04c>
dTR200077	0.5954	0.0917794	2:-:878480	2:-:880208	1728	>SPBC713.07c
dTR200078	0.4947	0.0255851	2:-:880331	2:-:881013	682	<SPBC713.07c>
dTR200079	0.6224	0.080562	2:-:881525	2:-:882050	525	<SPBC713.07c
dTR200080	1.5778	0.0222347	2:-:888246	2:-:888519	273
dTR200081	0.4841	0.0941635	2:-:930711	2:-:930947	236
dTR200082	-1.5283	0.00628799	2:-:946159	2:-:947592	1433	<gap1:src1:sar1:SPBC646.12c
dTR200083	-1.7367	0.00741671	2:-:952948	2:-:954190	1242	<orc5:SPBC646.14c
dTR200083	-1.7367	0.00741671	2:-:952948	2:-:954190	1242	>orc5:SPBC646.14c<
dTR200083	-1.7367	0.00741671	2:-:952948	2:-:954190	1242	>orc5:SPBC646.14c
dTR200084	1.6707	0.00111472	2:-:961164	2:-:963337	2173	>ecl2:SPBP35G2.16c<
dTR200085	1.7409	0.0345934	2:-:963902	2:-:964810	908
dTR200086	0.687	0.457335	2:-:966555	2:-:966783	228
dTR200087	0.8684	0.0660852	2:-:973428	2:-:974323	895	<nup131:SPBP35G2.06c
dTR200087	0.8684	0.0660852	2:-:973428	2:-:974323	895	>nup131:SPBP35G2.06c
dTR200088	1.1436	0.0537185	2:-:974782	2:-:974979	197	<nup131:SPBP35G2.06c>
dTR200089	0.8609	0.039891	2:-:975188	2:-:976809	1621	<nup131:SPBP35G2.06c
dTR200090	1.3443	0.0752977	2:-:1013715	2:-:1013952	237
dTR200091	-1.5042	0.0404494	2:-:1045710	2:-:1046045	335
dTR200092	-1.5375	0.0235594	2:-:1046374	2:-:1046560	186
dTR200093	-1.8398	0.00477641	2:-:1059565	2:-:1061573	2008	<SPBC1734.01c:SPBC337.17c:esf1
dTR200094	0.5904	0.0567547	2:-:1091081	2:-:1091305	224	>pst3:SPBC1734.16c
dTR200095	-1.3542	0.0148142	2:-:1145133	2:-:1145770	637	<wis1:spc2:smf2:SPBC409.07c>
dTR200096	-2.0197	0.0783447	2:-:1154496	2:-:1154906	410	>mis13:SPBC409.09c:cnl1
dTR200097	-1.7465	0.00470243	2:-:1155188	2:-:1155540	352	<mis13:SPBC409.09c:cnl1>
dTR200098	-1.9756	0.00564413	2:-:1159980	2:-:1160316	336
dTR200099	-1.657	0.00514742	2:-:1191573	2:-:1193626	2053	<mcm2:cdc19:nda1:SPBC4.04c>
dTR200100	-2.0214	0.0470478	2:-:1193873	2:-:1194081	208	>mcm2:cdc19:nda1:SPBC4.04c
dTR200101	0.5725	0.292452	2:-:1203907	2:-:1204153	246
dTR200102	1.3789	0.0383932	2:-:1207036	2:-:1207947	911
dTR200103	-1.8577	0.0712235	2:-:1211417	2:-:1211968	551	<SPBC725.05c>
dTR200104	-2.2784	0.0520108	2:-:1232716	2:-:1232953	237
dTR200105	-1.4848	0.0740959	2:-:1246627	2:-:1246822	195	<dot2:SPBC651.05c>
dTR200106	-1.7042	0.00417093	2:-:1247618	2:-:1248110	492
dTR200107	0.3311	0.401612	2:-:1261969	2:-:1262380	411
dTR200108	-2.1735	0.00518588	2:-:1271861	2:-:1274008	2147	>SPBC3D6.03c:trz1
dTR200109	-1.9367	0.0327146	2:-:1288632	2:-:1289991	1359	>slx8:SPBC3D6.11c<
dTR200110	3.0669	0.00187193	2:-:1296442	2:-:1297598	1156
dTR200111	0.7091	0.2759	2:-:1301818	2:-:1302102	284	>SPBC30B4.02c
dTR200112	-1.3853	0.0588192	2:-:1317423	2:-:1318382	959	<SPBC30B4.06c
dTR200113	0.4731	0.0655621	2:-:1324525	2:-:1325730	1205	<SPBC27B12.03c
dTR200114	-1.7525	0.0240518	2:-:1341935	2:-:1343090	1155	>SPBC27B12.09c<
dTR200115	-1.9337	0.00803416	2:-:1367191	2:-:1368633	1442	<sfi1:SPBC8D2.05c>
dTR200116	-1.472	0.0284981	2:-:1374718	2:-:1375194	476	<sfc9:SPBC8D2.07c
dTR200116	-1.472	0.0284981	2:-:1374718	2:-:1375194	476	>sfc9:SPBC8D2.07c<
dTR200117	-1.496	0.00471446	2:-:1425381	2:-:1427414	2033	<apl3:SPBC691.03c
dTR200118	-1.839	0.0911512	2:-:1442334	2:-:1442575	241	<SPBP22H7.05c
dTR200119	-2.0432	0.0205373	2:-:1446884	2:-:1447200	316
dTR200120	1.3731	0.0128579	2:-:1451265	2:-:1454633	3368	>nep2:SPBC32H8.02c:mug120<
dTR200121	2.8515	0.00090695	2:-:1462023	2:-:1463654	1631
dTR200122	0.4119	0.379586	2:-:1464217	2:-:1464979	762
dTR200123	-1.4927	0.00502508	2:-:1466369	2:-:1467054	685	<SPBC32H8.08c>
dTR200124	2.1524	0.0128035	2:-:1467948	2:-:1468201	253
dTR200125	-2.0666	0.0688353	2:-:1493346	2:-:1493559	213	<rsp1:SPBC11B10.05c>
dTR200126	-1.699	0.0263867	2:-:1493826	2:-:1494411	585	<rsp1:SPBC11B10.05c>
dTR200127	0.7717	0.0991696	2:-:1538612	2:-:1541341	2729	>SPBC83.16c<
dTR200128	-1.3458	0.0619038	2:-:1543921	2:-:1544476	555	<SPBC83.18c>
dTR200129	1.015	0.0705551	2:-:1547946	2:-:1548858	912
dTR200130	-1.2102	0.0166972	2:-:1552063	2:-:1552317	254	<isp4:SPBC29B5.02c>
dTR200131	-1.399	0.0321813	2:-:1560397	2:-:1560896	499	<SPBC29B5.04c>
dTR200132	0.8693	0.129448	2:-:1566229	2:-:1566643	414
dTR200133	-1.3484	0.0369394	2:-:1579816	2:-:1580093	277	<mdm12:SPBC28F2.06c
dTR200134	0.5911	0.0805128	2:-:1648702	2:-:1648935	233
dTR200135	1.0863	0.0115765	2:-:1665876	2:-:1666068	192
dTR200136	1.201	0.0465981	2:-:1676614	2:-:1678892	2278	<SPBC19C2.04c:ubp11
dTR200137	-1.2377	0.313226	2:-:1688834	2:-:1689091	257
dTR200138	1.1158	0.0148588	2:-:1697505	2:-:1699245	1740	>SPBC19C2.11c<
dTR200139	-1.9656	0.00657577	2:-:1700968	2:-:1701946	978	<SPBC19C2.13c:ctu2>
dTR200140	0.9594	0.0779583	2:-:1730924	2:-:1731113	189
dTR200141	1.0432	0.130905	2:-:1731354	2:-:1731577	223
dTR200142	-1.6306	0.00712043	2:-:1734936	2:-:1735169	233
dTR200143	-2.6975	0.0419409	2:-:1735960	2:-:1736153	193
dTR200144	-1.6052	0.00556579	2:-:1808652	2:-:1809486	834	<SPBC18H10.20c>
dTR200145	-1.6835	0.00410824	2:-:1809883	2:-:1810277	394
dTR200146	-1.8201	0.0211609	2:-:1857598	2:-:1858987	1389	>SPBC3H7.14:mug176<
dTR200147	-1.8686	0.047813	2:-:1862162	2:-:1863066	904	>SPBC3H7.12:rav2<
dTR200148	-1.579	0.0170561	2:-:1872343	2:-:1872831	488
dTR200149	-1.7871	0.0339462	2:-:1873129	2:-:1873398	269
dTR200150	0.5305	0.0376205	2:-:1884355	2:-:1885951	1596	>SPBC3H7.02
dTR200151	0.2938	0.363404	2:-:1887285	2:-:1887819	534
dTR200152	0.5222	0.272558	2:-:1889192	2:-:1889396	204
dTR200153	0.1598	0.731137	2:-:1890179	2:-:1890364	185	<spo14:stl1:SPBC3H7.01:SPBP16F5.01c>
dTR200154	-1.1671	0.0966218	2:-:1904643	2:-:1904827	184	<SPBP16F5.03c:tra1>
dTR200155	-1.5244	0.0277099	2:-:1932783	2:-:1933795	1012	<SPBC16E9.10c
dTR200155	-1.5244	0.0277099	2:-:1932783	2:-:1933795	1012	>SPBC16E9.10c
dTR200156	-1.6438	0.00552998	2:-:1934089	2:-:1934397	308	<SPBC16E9.10c>
dTR200157	0.7435	0.0257355	2:-:1934798	2:-:1935665	867
dTR200158	0.4626	0.0995683	2:-:1936371	2:-:1936582	211	<pub3:SPBC16E9.11c>
dTR200159	1.3451	0.173151	2:-:1941735	2:-:1942082	347
dTR200160	0.7683	0.0375956	2:-:1943794	2:-:1944435	641
dTR200161	-1.9047	0.044621	2:-:1945051	2:-:1946311	1260	>SPBC16E9.14c:zrg17
dTR200162	4.41	0.00155531	2:-:1947780	2:-:1951545	3765	>lsd90:SPBC16E9.16c<
dTR200162	4.41	0.00155531	2:-:1947780	2:-:1951545	3765	>lsd90:SPBC16E9.16c<
dTR200162	4.41	0.00155531	2:-:1947780	2:-:1951545	3765	>lsd90:SPBC16E9.16c<
dTR200163	-1.5143	0.0737039	2:-:1961187	2:-:1961507	320	<SPBC1E8.03c>
dTR200164	-1.4692	0.0427342	2:-:1961657	2:-:1962076	419	<SPBC1E8.03c
dTR200165	-1.6844	0.0313283	2:-:1978343	2:-:1981002	2659	<top2:ptr11:SPBC1A4.03c
dTR200165	-1.6844	0.0313283	2:-:1978343	2:-:1981002	2659	>top2:ptr11:SPBC1A4.03c<
dTR200166	-1.9897	0.0413095	2:-:1985771	2:-:1985970	199
dTR200167	-1.4095	0.00309742	2:-:1989153	2:-:1990328	1175	<SPBC1A4.07c
dTR200167	-1.4095	0.00309742	2:-:1989153	2:-:1990328	1175	>SPBC1A4.07c
dTR200168	-2.1208	0.0193149	2:-:2018870	2:-:2021530	2660	>SPBP23A10.11c<
dTR200169	-2.2231	0.00358636	2:-:2079842	2:-:2080836	994	<SPBC18E5.03c:sim4
dTR200170	1.3182	0.00214541	2:-:2106332	2:-:2108710	2378	>SPBC23G7.06c<
dTR200170	1.3182	0.00214541	2:-:2106332	2:-:2108710	2378	>SPBC23G7.06c
dTR200171	-2.2345	0.0388324	2:-:2112986	2:-:2113352	366
dTR200172	1.6339	0.0991594	2:-:2118204	2:-:2119407	1203	>SPBC23G7.10c
dTR200173	-2.1548	0.0382114	2:-:2120337	2:-:2120975	638
dTR200174	0.7975	0.0512813	2:-:2146468	2:-:2147653	1185
dTR200175	0.5824	0.00794002	2:-:2157408	2:-:2157643	235
dTR200176	-1.294	0.0144715	2:-:2196696	2:-:2196928	232	<SPBC17G9.13c>
dTR200177	-1.9454	0.0644953	2:-:2216164	2:-:2217760	1596	<cdc18:SPBC14C8.07c>
dTR200178	-1.7826	0.130633	2:-:2222261	2:-:2222522	261
dTR200179	-1.9109	0.0435364	2:-:2222822	2:-:2223019	197	<SPBC14C8.11c>
dTR200180	-1.2659	0.00686384	2:-:2228036	2:-:2228277	241	<pol5:SPBC14C8.14c>
dTR200181	-1.716	0.0461395	2:-:2256703	2:-:2258277	1574	<SPBC21H7.03c
dTR200182	0.4115	0.377693	2:-:2263570	2:-:2263759	189
dTR200183	1.7122	0.00258898	2:-:2264155	2:-:2264859	704	>SPBC21H7.06c
dTR200184	0.7413	0.0629981	2:-:2304269	2:-:2305251	982
dTR200185	0.5022	0.135175	2:-:2305646	2:-:2305892	246	>cdm1:SPBC12D12.02c
dTR200186	-1.5586	0.0225706	2:-:2314461	2:-:2315742	1281	>SPBC12D12.05c
dTR200187	-1.6758	0.0472514	2:-:2327917	2:-:2328386	469
dTR200188	5.1048	0.0157088	2:-:2335278	2:-:2338402	3124	<SPBC24C6.09c
dTR200189	-2.2184	0.00948689	2:-:2341854	2:-:2342612	758	<SPBC24C6.10c>
dTR200190	0.9371	0.0567492	2:-:2393784	2:-:2394553	769
dTR200191	1.4763	0.0081881	2:-:2395488	2:-:2395825	337	>SPBC36B7.08c<
dTR200192	2.2374	0.0420706	2:-:2416435	2:-:2416667	232
dTR200193	-1.5497	0.00598409	2:-:2417193	2:-:2418465	1272	<pvg3:SPBC1921.06c:mug49
dTR200194	1.3738	0.00409207	2:-:2468861	2:-:2470721	1860	>SPBC12C2.04<
dTR200195	0.9749	0.00466504	2:-:2495316	2:-:2497515	2199	>SPBC557.06c:SPBC365.20c<
dTR200196	0.5541	0.099992	2:-:2505336	2:-:2506260	924	<slu7:SPBC365.05c>
dTR200197	3.7381	0.00964449	2:-:2515196	2:-:2518693	3497	>ish1:SPBC365.12c<
dTR200198	1.1219	0.11789	2:-:2600851	2:-:2601194	343
dTR200199	1.1607	0.0146277	2:-:2603294	2:-:2603810	516
dTR200200	-2.0816	0.019085	2:-:2608905	2:-:2610841	1936	>SPBC25B2.07c:mug164<
dTR200201	1.3679	0.0132799	2:-:2641274	2:-:2641494	220
dTR200202	2.8837	0.0334512	2:-:2660197	2:-:2661300	1103	>hsp16:SPBC3E7.02c<
dTR200203	-1.5064	0.00602862	2:-:2682048	2:-:2683585	1537	>cfh4:chr1:SPBC3E7.12c
dTR200204	0.6222	0.0144884	2:-:2684081	2:-:2684549	468	<SPBC3E7.13c>
dTR200205	-1.5233	0.015888	2:-:2692475	2:-:2692690	215	<SPBC4F6.05c>
dTR200206	-1.5659	0.00648594	2:-:2699358	2:-:2700136	778	<SPBC4F6.07c>
dTR200207	-2.3135	0.0176005	2:-:2702405	2:-:2702605	200
dTR200208	0.467	0.251563	2:-:2704165	2:-:2704430	265
dTR200209	-2.1495	0.136935	2:-:2705363	2:-:2705705	342
dTR200210	-1.2937	0.00173968	2:-:2715857	2:-:2716608	751	<SPBC4F6.13c>
dTR200211	-2.2443	0.0931722	2:-:2718618	2:-:2718853	235
dTR200212	0.5114	0.058327	2:-:2720830	2:-:2721845	1015	>ero11:SPBC4F6.16c
dTR200213	0.6134	0.0060279	2:-:2722094	2:-:2722414	320	<ero11:SPBC4F6.16c
dTR200214	1.4906	0.0194362	2:-:2723149	2:-:2725608	2459	>SPBC4F6.17c
dTR200215	-1.7503	0.135243	2:-:2740195	2:-:2740619	424
dTR200216	-1.305	0.127579	2:-:2754053	2:-:2754265	212
dTR200217	1.1442	0.0109477	2:-:2788534	2:-:2789547	1013	>gpx1:SPBC32F12.03c<
dTR200218	1.9845	0.00662913	2:-:2804796	2:-:2805333	537
dTR200219	0.8374	0.0760758	2:-:2805882	2:-:2806390	508
dTR200220	0.4097	0.0993341	2:-:2811286	2:-:2811522	236
dTR200221	0.5765	0.197538	2:-:2826110	2:-:2826352	242
dTR200222	0.5648	0.0455924	2:-:2837798	2:-:2839029	1231	<uve1:uvde:SPBC19C7.09c>
dTR200223	-1.6812	0.0737476	2:-:2879549	2:-:2879783	234	<cut14:SPBP4H10.06c>
dTR200224	1.3187	0.0402526	2:-:2885478	2:-:2886741	1263
dTR200225	-2.5316	0.00041802	2:-:2898002	2:-:2899880	1878	>SPBP4H10.14c<
dTR200226	0.4737	0.455657	2:-:2901513	2:-:2901807	294
dTR200227	0.8288	0.144071	2:-:2906138	2:-:2906344	206	>SPBP4H10.16c
dTR200228	-1.4322	0.00013092	2:-:2919817	2:-:2920819	1002	<SPBC1703.03c>
dTR200229	1.4216	0.0702349	2:-:2947597	2:-:2948047	450
dTR200230	0.7248	0.00308052	2:-:2952731	2:-:2955402	2671	>SPBC2A9.04c<
dTR200231	0.7048	0.17248	2:-:3001485	2:-:3002583	1098
dTR200232	-1.3757	0.00093049	2:-:3057700	2:-:3058009	309	<brf1:SPBC13E7.10c:SPBC30D10.20>
dTR200233	0.5063	0.260274	2:-:3064454	2:-:3064687	233	<SPBC30D10.16:pha2>
dTR200234	1.8142	0.0506079	2:-:3067947	2:-:3068749	802	>SPBC30D10.14<
dTR200235	-1.5776	0.0191994	2:-:3073590	2:-:3075338	1748	<gpi1:SPBC30D10.11
dTR200236	0.9412	0.110725	2:-:3094295	2:-:3094599	304	<SPBC30D10.02
dTR200237	0.5896	0.0489823	2:-:3106335	2:-:3106764	429
dTR200238	0.7337	0.0032795	2:-:3114313	2:-:3116482	2169	>ppk21:SPBC1778.10c:SPBC4C3.11<
dTR200238	0.7337	0.0032795	2:-:3114313	2:-:3116482	2169	>ppk21:SPBC1778.10c:SPBC4C3.11<
dTR200238	0.7337	0.0032795	2:-:3114313	2:-:3116482	2169	>ppk21:SPBC1778.10c:SPBC4C3.11<
dTR200238	0.7337	0.0032795	2:-:3114313	2:-:3116482	2169	>ppk21:SPBC1778.10c:SPBC4C3.11<
dTR200238	0.7337	0.0032795	2:-:3114313	2:-:3116482	2169	>ppk21:SPBC1778.10c:SPBC4C3.11<
dTR200239	0.6727	0.0742764	2:-:3133377	2:-:3133571	194	>sep1:SPBC4C3.12
dTR200240	0.5678	0.0695807	2:-:3147152	2:-:3147435	283
dTR200241	0.5272	0.086437	2:-:3158737	2:-:3158932	195
dTR200242	-1.3336	0.0188464	2:-:3189105	2:-:3189396	291	<SPBC776.08c>
dTR200243	-1.2853	0.0360603	2:-:3190441	2:-:3190794	353	<SPBC776.08c>
dTR200244	-2.4388	0.0309418	2:-:3197435	2:-:3198982	1547	<hsk1:SPBC776.12c
dTR200244	-2.4388	0.0309418	2:-:3197435	2:-:3198982	1547	>hsk1:SPBC776.12c<
dTR200244	-2.4388	0.0309418	2:-:3197435	2:-:3198982	1547	>hsk1:SPBC776.12c<
dTR200245	-1.4398	0.00264931	2:-:3220970	2:-:3221157	187	<ral2:SPBC21.05c>
dTR200246	-1.7348	0.0686161	2:-:3252814	2:-:3253022	208
dTR200247	-1.7685	0.116918	2:-:3283853	2:-:3284134	281
dTR200248	-1.4763	0.0515874	2:-:3327116	2:-:3327301	185
dTR200249	-2.199	0.056166	2:-:3343816	2:-:3344121	305	<SPBC17D1.07c
dTR200250	2.1838	0.0176389	2:-:3345702	2:-:3346941	1239
dTR200251	2.8189	0.0096987	2:-:3359212	2:-:3359945	733	>SPBC11C11.06c<
dTR200252	-2.8864	0.00041087	2:-:3385933	2:-:3387417	1484	<SPBC3B8.05
dTR200252	-2.8864	0.00041087	2:-:3385933	2:-:3387417	1484	>SPBC3B8.05<
dTR200253	-1.8956	0.00953964	2:-:3405604	2:-:3407899	2295	>SPBC13A2.04c<
dTR200254	0.8879	0.0744879	2:-:3425906	2:-:3426542	636
dTR200255	1.0143	0.12839	2:-:3433258	2:-:3433487	229
dTR200256	0.7777	0.075498	2:-:3434973	2:-:3436590	1617	<liz1:SPBC2G2.01c:SPBC4B4.13c
dTR200257	0.9622	0.0615538	2:-:3441876	2:-:3442060	184
dTR200258	-2.094	0.0271437	2:-:3472712	2:-:3473025	313
dTR200259	-2.327	0.00629854	2:-:3494422	2:-:3495779	1357
dTR200260	1.2284	0.0519442	2:-:3497162	2:-:3498700	1538
dTR200261	1.0021	0.217472	2:-:3498970	2:-:3499501	531
dTR200262	0.7888	0.109602	2:-:3505800	2:-:3506065	265	>lys4:SPBC1105.02c
dTR200263	0.4712	0.192987	2:-:3507076	2:-:3507504	428	<lys4:SPBC1105.02c
dTR200264	0.8645	0.245018	2:-:3509464	2:-:3509982	518
dTR200265	3.1199	0.0346016	2:-:3529935	2:-:3530859	924
dTR200266	3.1466	0.0184898	2:-:3531234	2:-:3532495	1261	>SPBC1105.13c<
dTR200267	1.3199	0.0956928	2:-:3533057	2:-:3535097	2040
dTR200268	-1.6099	0.0480577	2:-:3554669	2:-:3555517	848	<SPBC887.09c
dTR200269	-1.6192	0.0356576	2:-:3566051	2:-:3566306	255	<SPBC887.13c>
dTR200270	-1.3948	0.0190272	2:-:3569397	2:-:3570207	810	<pfh1:pif1:SPBC887.14c
dTR200271	0.3975	0.411516	2:-:3572764	2:-:3573088	324
dTR200272	-2.6115	0.00601159	2:-:3576179	2:-:3576481	302
dTR200273	-1.5717	0.339037	2:-:3577542	2:-:3577723	181
dTR200274	-1.4822	0.00151107	2:-:3587953	2:-:3588224	271	<SPBC418.03c:SPBC16D10.01c>
dTR200275	-1.7252	0.0121349	2:-:3595073	2:-:3596274	1201	<dna2:SPBC16D10.04c>
dTR200276	-1.9681	0.02077	2:-:3596515	2:-:3596698	183	<dna2:SPBC16D10.04c
dTR200277	-1.7429	0.151921	2:-:3603859	2:-:3604218	359
dTR200278	-1.4293	0.00699701	2:-:3607593	2:-:3607795	202
dTR200279	2.0006	0.0118218	2:-:3612315	2:-:3615211	2896	>SPBC16D10.08c<
dTR200280	0.6037	0.058157	2:-:3626202	2:-:3626589	387
dTR200281	0.5349	0.0930602	2:-:3627118	2:-:3627697	579
dTR200282	1.512	0.048146	2:-:3635467	2:-:3636133	666
dTR200283	0.6112	0.202756	2:-:3637651	2:-:3637965	314
dTR200284	-2.0038	0.0109466	2:-:3656741	2:-:3658902	2161	>dpb2:SPBP8B7.14c<
dTR200284	-2.0038	0.0109466	2:-:3656741	2:-:3658902	2161	>dpb2:SPBP8B7.14c<
dTR200284	-2.0038	0.0109466	2:-:3656741	2:-:3658902	2161	>dpb2:SPBP8B7.14c<
dTR200285	0.1979	0.0442317	2:-:3660626	2:-:3660966	340	<SPBP8B7.15c>
dTR200286	0.5067	0.0942488	2:-:3661934	2:-:3662295	361
dTR200287	1.6988	0.00561709	2:-:3668084	2:-:3669898	1814	<SPBP8B7.18c
dTR200288	0.7276	0.0317053	2:-:3671607	2:-:3673038	1431
dTR200289	0.6856	0.0190513	2:-:3673205	2:-:3673392	187
dTR200290	-1.3717	0.00285225	2:-:3675331	2:-:3675975	644	<SPBP8B7.20c>
dTR200291	0.6674	0.0197937	2:-:3695249	2:-:3696637	1388	<SPBP8B7.30c:thi5>
dTR200292	0.6201	0.0971134	2:-:3696776	2:-:3697146	370	<SPBP8B7.30c:thi5>
dTR200293	-1.2652	0.00784091	2:-:3712640	2:-:3712852	212	<SPBC19F5.05c:SPBC25D12.01c:ppp1>
dTR200294	-1.6092	0.0124176	2:-:3718239	2:-:3719960	1721	<mcm7:SPBC25D12.03c
dTR200295	0.8772	0.0239605	2:-:3735749	2:-:3737145	1396	>isd11:SPBC13G1.06c<
dTR200296	-1.5134	0.0398118	2:-:3740148	2:-:3740830	682	<ash2:SPBC13G1.08c>
dTR200297	-1.3061	0.015496	2:-:3748987	2:-:3749587	600	<SPBC13G1.10c:mug81>
dTR200298	-1.9951	0.0544964	2:-:3783207	2:-:3783388	181
dTR200299	-1.5341	0.0305776	2:-:3796532	2:-:3796723	191	<vps13a:SPBC31F10.18c:SPBC21C3.01c:vps1301>
dTR200300	-1.7669	0.0259591	2:-:3796995	2:-:3797526	531	<vps13a:SPBC31F10.18c:SPBC21C3.01c:vps1301>
dTR200301	-1.7875	0.0270931	2:-:3798012	2:-:3798585	573	<vps13a:SPBC31F10.18c:SPBC21C3.01c:vps1301
dTR200301	-1.7875	0.0270931	2:-:3798012	2:-:3798585	573	>vps13a:SPBC31F10.18c:SPBC21C3.01c:vps1301
dTR200302	2.6693	0.118672	2:-:3830045	2:-:3830534	489
dTR200303	0.8093	0.109834	2:-:3834964	2:-:3835164	200
dTR200304	-1.4606	0.0199322	2:-:3848046	2:-:3848303	257	<utp10:SPBC23E6.04c>
dTR200305	-1.6357	0.065415	2:-:3863687	2:-:3864189	502
dTR200306	-1.5273	0.0310497	2:-:3864548	2:-:3864810	262
dTR200307	-1.6236	0.0802634	2:-:3865138	2:-:3865374	236
dTR200308	-1.8137	0.00166085	2:-:3880776	2:-:3882996	2220	<mcm6:mis5:SPBC211.04c
dTR200308	-1.8137	0.00166085	2:-:3880776	2:-:3882996	2220	<mcm6:mis5:SPBC211.04c>
dTR200309	1.2626	0.00712766	2:-:3885795	2:-:3886990	1195	>ubc8:SPBC211.07c<
dTR200310	-1.5535	0.144374	2:-:3902962	2:-:3903265	303	<gpi16:SPBC1604.15>
dTR200311	0.4994	0.258831	2:-:3954684	2:-:3954868	184	>SPBC26H8.05c
dTR200312	0.5752	0.0748052	2:-:3955285	2:-:3955640	355	>SPBC26H8.05c
dTR200313	-2.9407	0.00936567	2:-:3958542	2:-:3958944	402
dTR200314	-1.3448	0.0714945	2:-:3978879	2:-:3979214	335
dTR200315	-1.3451	0.143622	2:-:3985573	2:-:3985825	252
dTR200316	-1.9041	0.0028299	2:-:3988068	2:-:3989290	1222	<ppk25:SPBC32C12.03c
dTR200317	0.5895	0.20074	2:-:3990585	2:-:3991478	893
dTR200318	0.4397	0.0866517	2:-:3999127	2:-:3999379	252	<SPBC3B9.06c:apg3>
dTR200319	0.4103	0.36748	2:-:4022122	2:-:4022309	187
dTR200320	0.3998	0.100037	2:-:4033676	2:-:4033868	192
dTR200321	0.4577	0.229865	2:-:4036938	2:-:4037269	331
dTR200322	-1.451	0.00724836	2:-:4038222	2:-:4038444	222	<SPBC215.06c>
dTR200323	0.5141	0.172144	2:-:4039429	2:-:4039656	227	<SPBC215.07c:pdp2>
dTR200324	1.2156	0.0208558	2:-:4050398	2:-:4051382	984	>SPBC215.11c<
dTR200325	0.6152	0.105149	2:-:4068289	2:-:4069061	772
dTR200326	0.9036	0.0152969	2:-:4071163	2:-:4071413	250
dTR200327	-1.7307	0.00187864	2:-:4074032	2:-:4074224	192
dTR200328	-1.487	0.00546517	2:-:4075100	2:-:4075979	879	<SPBC1347.08c
dTR200329	-1.3456	0.0280309	2:-:4076796	2:-:4077044	248
dTR200330	2.2334	0.0051093	2:-:4103069	2:-:4105940	2871	>SPBC56F2.06:mug147<
dTR200331	-1.4731	0.0180197	2:-:4119169	2:-:4120053	884	<SPBC56F2.04:utp20>
dTR200332	-1.6993	0.0342845	2:-:4126660	2:-:4129034	2374	<SPBC1861.01c:SPBC56F2.13:cnp3
dTR200332	-1.6993	0.0342845	2:-:4126660	2:-:4129034	2374	>SPBC1861.01c:SPBC56F2.13:cnp3<
dTR200332	-1.6993	0.0342845	2:-:4126660	2:-:4129034	2374	>SPBC1861.01c:SPBC56F2.13:cnp3<
dTR200333	1.9914	0.0339827	2:-:4129515	2:-:4130494	979
dTR200334	-2.2765	0.0255584	2:-:4142108	2:-:4142363	255
dTR200335	1.11	0.0408688	2:-:4175618	2:-:4175914	296
dTR200336	1.6551	0.0609756	2:-:4176035	2:-:4177940	1905	>SPBC14F5.10c<
dTR200337	0.7178	0.0412026	2:-:4182166	2:-:4182957	791	<cbh2:SPBC14F5.12c
dTR200337	0.7178	0.0412026	2:-:4182166	2:-:4182957	791	>SPBC14F5.13c
dTR200338	-1.4368	0.00838915	2:-:4193091	2:-:4193278	187	<SPBC3F6.04c>
dTR200339	-1.2997	0.0758336	2:-:4193604	2:-:4193797	193	<SPBC3F6.04c>
dTR200340	-1.688	0.00504547	2:-:4235170	2:-:4236237	1067	<top3:SPBC16G5.12c
dTR200340	-1.688	0.00504547	2:-:4235170	2:-:4236237	1067	>top3:SPBC16G5.12c<
dTR200340	-1.688	0.00504547	2:-:4235170	2:-:4236237	1067	>top3:SPBC16G5.12c<
dTR200341	-1.3833	0.00223572	2:-:4279065	2:-:4279338	273	<eso1:SPBC16A3.11>
dTR200342	1.0967	0.165715	2:-:4297583	2:-:4298339	756
dTR200343	-1.5839	0.0165998	2:-:4310355	2:-:4311776	1421	<dbp8:SPBC543.06c
dTR200343	-1.5839	0.0165998	2:-:4310355	2:-:4311776	1421	>dbp8:SPBC543.06c<
dTR200343	-1.5839	0.0165998	2:-:4310355	2:-:4311776	1421	>dbp8:SPBC543.06c<
dTR200344	0.4991	0.0699684	2:-:4322251	2:-:4322699	448	<SPBC16C6.14:spo2
dTR200345	0.635	0.0396652	2:-:4322838	2:-:4323155	317	<vps1302:vps13b:SPBC16C6.02c>
dTR200346	0.5776	0.0149774	2:-:4323615	2:-:4323887	272	<vps1302:vps13b:SPBC16C6.02c>
dTR200347	0.7053	0.0207576	2:-:4324057	2:-:4331927	7870	<vps1302:vps13b:SPBC16C6.02c
dTR200347	0.7053	0.0207576	2:-:4324057	2:-:4331927	7870	>vps1302:vps13b:SPBC16C6.02c<
dTR200347	0.7053	0.0207576	2:-:4324057	2:-:4331927	7870	>vps1302:vps13b:SPBC16C6.02c
dTR200348	-1.9045	0.0302508	2:-:4352944	2:-:4353987	1043	<SPBC16C6.12c>
dTR200349	1.0808	0.0801204	2:-:4367557	2:-:4367857	300
dTR200350	1.5047	0.070078	2:-:4393657	2:-:4395212	1555	>SPBC1289.06c<
dTR200351	1.5734	0.0318231	2:-:4426930	2:-:4428383	1453	<SPBC1289.16c:SPBC8E4.06>
dTR200352	0.4885	0.260087	2:-:4434636	2:-:4435053	417	<SPBC8E4.03>
dTR200353	1.2313	0.144024	2:-:4453710	2:-:4454569	859
dTR200354	0.5242	0.452138	2:-:4462724	2:-:4462985	261	<SPBPB2B2.03c>
dTR200355	0.8725	0.376831	2:-:4463596	2:-:4464080	484	<SPBPB2B2.03c
dTR200356	0.6362	0.0339324	2:-:4464962	2:-:4466310	1348
dTR200357	1.7322	0.0142264	2:-:4482357	2:-:4483772	1415	>SPBPB2B2.10c<
dTR210001	0.8737	0.0259498	2:+:35171	2:+:35787	616	>SPBC1348.12
dTR210002	1.0278	0.0814008	2:+:58613	2:+:59557	944
dTR210003	1.5383	0.0463396	2:+:70187	2:+:71206	1019	>aes1:SPBPB21E7.07<
dTR210004	2.593	0.0394275	2:+:72070	2:+:73400	1330	>SPBPB21E7.08<
dTR210004	2.593	0.0394275	2:+:72070	2:+:73400	1330	>SPBPB21E7.08<
dTR210004	2.593	0.0394275	2:+:72070	2:+:73400	1330	>SPBPB21E7.08<
dTR210005	1.5111	0.00297467	2:+:75850	2:+:76461	611	>SPBPB21E7.09
dTR210006	0.6923	0.0092243	2:+:77272	2:+:77470	198	<SPBPB21E7.09
dTR210007	-1.7196	0.0167802	2:+:81012	2:+:82848	1836	>SPBPB10D8.01
dTR210008	1.1138	0.0409495	2:+:132526	2:+:135599	3073	>SPBC1683.01
dTR210009	1.3858	0.00387089	2:+:135721	2:+:136165	444	<SPBC1683.01
dTR210010	1.1204	0.00255959	2:+:142242	2:+:145234	2992	>SPBC1683.04<
dTR210011	-1.545	0.0542038	2:+:148383	2:+:149341	958	>SPBC1683.05
dTR210012	0.802	0.145392	2:+:157315	2:+:157502	187
dTR210013	-2.1982	0.0400986	2:+:168708	2:+:168990	282	<SPBC1683.12>
dTR210014	-1.3364	0.124169	2:+:175499	2:+:175843	344	<dea2:SPBC1198.02>
dTR210015	-1.3265	0.18708	2:+:187183	2:+:187392	209
dTR210016	5.8007	0.00782352	2:+:202356	2:+:203563	1207	>SPBC660.05<
dTR210017	1.1635	0.0141917	2:+:204462	2:+:205887	1425	>SPBC660.06<
dTR210018	2.1444	0.0254795	2:+:206338	2:+:209531	3193	>ntp1:SPBC660.07<
dTR210019	-1.5288	0.0479218	2:+:221911	2:+:222601	690	<mik1:SPBC660.14>
dTR210020	0.5175	0.348303	2:+:228096	2:+:228342	246
dTR210021	1.8197	0.0003394	2:+:230337	2:+:231508	1171	>SPBC660.16<
dTR210021	1.8197	0.0003394	2:+:230337	2:+:231508	1171	>SPBC660.16<
dTR210021	1.8197	0.0003394	2:+:230337	2:+:231508	1171	>SPBC660.16<
dTR210021	1.8197	0.0003394	2:+:230337	2:+:231508	1171	>SPBC660.16
dTR210022	0.7451	0.135371	2:+:233048	2:+:233238	190	<SPBC660.16
dTR210023	-1.0974	0.155296	2:+:271563	2:+:271747	184
dTR210024	1.0881	0.112099	2:+:292958	2:+:293200	242
dTR210025	0.7768	0.150854	2:+:297704	2:+:298798	1094
dTR210026	0.9356	0.00667103	2:+:350813	2:+:351145	332
dTR210027	0.5546	0.163534	2:+:351759	2:+:352133	374
dTR210028	4.314	0.00981501	2:+:357005	2:+:357929	924	<SPBC1271.08c
dTR210029	1.1517	0.00699091	2:+:358579	2:+:359656	1077	>SPBC1271.07c<
dTR210030	0.7978	0.0914735	2:+:362971	2:+:363623	652	>SPBC1271.05c
dTR210031	1.407	0.018151	2:+:376630	2:+:376844	214
dTR210032	1.3861	0.0125602	2:+:387868	2:+:388762	894
dTR210033	-1.7871	0.0122864	2:+:391038	2:+:391578	540	<cut4:apc1:SPBC106.09>
dTR210034	1.814	0.012573	2:+:396217	2:+:399030	2813	>pka1:tpk:git6:SPBC106.10<
dTR210035	1.8	0.00439061	2:+:401131	2:+:401811	680
dTR210036	0.4177	0.312951	2:+:438555	2:+:438784	229
dTR210037	-1.7036	0.132724	2:+:446392	2:+:446575	183
dTR210038	2.7093	0.0557436	2:+:451212	2:+:451572	360
dTR210039	2.4321	0.0105588	2:+:460863	2:+:463971	3108	>SPBC428.10<
dTR210040	-1.7241	0.020013	2:+:488195	2:+:488742	547	>SPBC902.03
dTR210041	-2.1469	0.0108302	2:+:494756	2:+:495929	1173	<mto2:SPBC902.06>
dTR210042	0.675	0.0884388	2:+:498164	2:+:498537	373
dTR210043	1.4211	0.0763073	2:+:523331	2:+:524359	1028
dTR210044	1.0615	0.0642497	2:+:525756	2:+:528538	2782	>SPBC1685.13<
dTR210045	1.2999	0.0132999	2:+:539353	2:+:540774	1421	>uvi15:SPBC649.04<
dTR210045	1.2999	0.0132999	2:+:539353	2:+:540774	1421	>uvi15:SPBC649.04<
dTR210045	1.2999	0.0132999	2:+:539353	2:+:540774	1421	>uvi15:SPBC649.04<
dTR210046	1.1923	0.117867	2:+:578324	2:+:578550	226
dTR210047	0.5144	0.433096	2:+:579687	2:+:580015	328	<gpd3:SPBC354.12
dTR210048	1.164	0.0577253	2:+:599875	2:+:600097	222
dTR210049	0.6628	0.240124	2:+:604577	2:+:604886	309
dTR210050	-2.3393	0.00777882	2:+:612513	2:+:613276	763	>ibp1:SPBC839.07<
dTR210051	-1.5496	0.00081276	2:+:639515	2:+:640421	906	<rrp46:SPBC115.01c
dTR210052	-1.8762	0.0944251	2:+:649966	2:+:652709	2743	>elg1:SPBC947.11c<
dTR210052	-1.8762	0.0944251	2:+:649966	2:+:652709	2743	>elg1:SPBC947.11c<
dTR210052	-1.8762	0.0944251	2:+:649966	2:+:652709	2743	>elg1:SPBC947.11c
dTR210053	1.8997	0.0951757	2:+:666885	2:+:668931	2046	>SPBC947.05c<
dTR210054	-1.5765	0.0400139	2:+:672549	2:+:672751	202
dTR210055	0.3457	0.0626576	2:+:684662	2:+:684899	237	<dps1:SPBPJ694.01:SPBPJ4664.01>
dTR210056	0.8004	0.169846	2:+:718002	2:+:718947	945	<SPBC119.03
dTR210057	0.6189	0.120023	2:+:775943	2:+:776325	382	<SPBC577.13:syj2>
dTR210058	0.7127	0.0122667	2:+:777587	2:+:777987	400	<SPBC577.13:syj2>
dTR210059	-3.0951	0.0174534	2:+:787957	2:+:789529	1572	<SPBC530.02
dTR210060	-1.3957	0.0360303	2:+:792484	2:+:792985	501
dTR210061	0.8358	0.117655	2:+:796177	2:+:796506	329
dTR210062	1.1927	0.0061021	2:+:805695	2:+:806098	403
dTR210063	-1.4848	0.172481	2:+:818013	2:+:818451	438
dTR210064	1.3658	0.0182148	2:+:822369	2:+:822775	406
dTR210065	0.6328	0.145844	2:+:841807	2:+:842299	492
dTR210066	-1.3159	0.033044	2:+:853725	2:+:853963	238	<SPBC36.07:iki3>
dTR210067	-1.4424	0.014244	2:+:878154	2:+:878400	246	<SPBC713.06:adl1:lig3>
dTR210068	0.3837	0.00092282	2:+:883049	2:+:883462	413
dTR210069	0.5379	0.157913	2:+:885024	2:+:885415	391	>SPBC713.09
dTR210070	0.7655	0.0662838	2:+:885710	2:+:886256	546	<SPBC713.09
dTR210071	-2.2229	0.0376521	2:+:890893	2:+:891476	583
dTR210072	0.9658	0.027989	2:+:901696	2:+:902800	1104	>SPBC216.03<
dTR210073	0.7599	0.154907	2:+:949259	2:+:949901	642
dTR210074	0.4335	0.222811	2:+:950881	2:+:951108	227	>sds23:psp1:moc1:SPBC646.13
dTR210074	0.4335	0.222811	2:+:950881	2:+:951108	227	<sds23:psp1:moc1:SPBC646.13>
dTR210075	0.3147	0.0836168	2:+:951949	2:+:952372	423	<sds23:psp1:moc1:SPBC646.13
dTR210076	0.393	0.145724	2:+:961186	2:+:961569	383
dTR210077	1.0601	0.0583327	2:+:962274	2:+:962974	700
dTR210078	2.3329	0.0139735	2:+:963346	2:+:963692	346
dTR210079	2.169	0.0088137	2:+:965740	2:+:966113	373
dTR210080	1.3062	0.0128139	2:+:966395	2:+:968521	2126	>SPBP35G2.02<
dTR210081	0.4651	0.014362	2:+:995746	2:+:996078	332	<SPBP35G2.14
dTR210082	1.0196	0.0950575	2:+:1000199	2:+:1000430	231
dTR210083	0.6683	0.276006	2:+:1009779	2:+:1009962	183
dTR210084	0.4799	0.138671	2:+:1048585	2:+:1049196	611
dTR210085	0.2917	0.0997333	2:+:1053010	2:+:1053201	191	<SPBC337.12>
dTR210086	1.0298	0.0718805	2:+:1080949	2:+:1081639	690
dTR210087	-2.1576	0.0129637	2:+:1095388	2:+:1097276	1888	<chs2:SPBC1709.01:SPBC1734.17>
dTR210088	-1.6575	0.00234391	2:+:1144453	2:+:1144791	338
dTR210089	0.8403	0.162697	2:+:1151193	2:+:1152213	1020	>SPBC409.08<
dTR210090	0.5459	0.16524	2:+:1152952	2:+:1153205	253	<SPBC409.08>
dTR210091	0.9084	0.0568911	2:+:1153684	2:+:1154287	603	<SPBC409.08
dTR210092	0.8283	0.145731	2:+:1158038	2:+:1160187	2149	>meu18:SPBC409.11
dTR210093	0.8494	0.209807	2:+:1168890	2:+:1169097	207
dTR210094	0.6125	0.306428	2:+:1173713	2:+:1173917	204
dTR210095	0.9027	0.00270723	2:+:1202503	2:+:1206657	4154	>mpr1:spy1:SPBC725.02<
dTR210096	3.7319	0.0448691	2:+:1207034	2:+:1208152	1118	>SPBC725.03<
dTR210097	3.0844	0.012804	2:+:1224606	2:+:1226261	1655	>SPBC725.10<
dTR210098	-1.8353	0.0280396	2:+:1228205	2:+:1229366	1161	<SPBC725.12:mug118
dTR210098	-1.8353	0.0280396	2:+:1228205	2:+:1229366	1161	>arg6:SPBC725.14
dTR210099	-1.1961	0.016222	2:+:1245284	2:+:1245525	241	<SPBC651.04>
dTR210100	-1.3857	0.0235269	2:+:1247583	2:+:1248209	626	<SPBC651.06:mug166:csa1
dTR210100	-1.3857	0.0235269	2:+:1247583	2:+:1248209	626	>SPBC651.06:mug166:csa1
dTR210101	-2.348	0.0278954	2:+:1267132	2:+:1267392	260
dTR210102	-1.6294	0.00120949	2:+:1290553	2:+:1292430	1877	>SPBC3D6.12
dTR210103	1.2407	0.0139853	2:+:1297013	2:+:1297510	497	>SPBC3D6.16<
dTR210104	0.9918	0.047961	2:+:1297755	2:+:1298325	570
dTR210105	-1.7519	0.120118	2:+:1310686	2:+:1310886	200
dTR210106	-1.7516	0.0576329	2:+:1331264	2:+:1332984	1720	<gpi13:SPBC27B12.06>
dTR210107	0.9731	0.0299537	2:+:1380704	2:+:1381426	722
dTR210108	-1.5166	0.00241429	2:+:1386702	2:+:1386899	197	<SPBC8D2.15>
dTR210109	-1.3731	0.0202505	2:+:1390271	2:+:1390696	425	<SPBC8D2.17>
dTR210110	-1.8413	0.00079284	2:+:1413101	2:+:1414201	1100	<SPBC17A3.06
dTR210111	0.9672	0.126761	2:+:1420443	2:+:1420650	207	>SPBC691.01
dTR210112	-1.4437	0.0152537	2:+:1428872	2:+:1430305	1433	<SPBC691.04>
dTR210113	-1.2907	0.00630262	2:+:1438339	2:+:1438548	209	<SPBP22H7.04>
dTR210114	1.1755	0.126366	2:+:1452586	2:+:1452842	256
dTR210115	1.165	0.196944	2:+:1455752	2:+:1456135	383
dTR210116	2.295	0.00263329	2:+:1463869	2:+:1465581	1712	>git5:gpb1:SPBC32H8.07<
dTR210117	-1.7505	0.00033258	2:+:1469187	2:+:1469638	451	<SPBC32H8.09>
dTR210118	1.057	0.0721821	2:+:1473949	2:+:1475132	1183	<mei4:SPBC32H8.11:dot4
dTR210119	0.4496	0.28684	2:+:1499325	2:+:1499750	425	<SPBC11B10.08
dTR210120	0.4564	0.0310354	2:+:1517883	2:+:1518824	941	<SPBC83.05>
dTR210121	0.5273	0.034823	2:+:1518948	2:+:1519800	852	<SPBC83.05>
dTR210122	0.9445	0.0426538	2:+:1530994	2:+:1531312	318
dTR210123	1.1299	0.156739	2:+:1532262	2:+:1532526	264	<SPBC83.12
dTR210124	1.3119	0.00754323	2:+:1546274	2:+:1546857	583
dTR210125	0.8161	0.0539591	2:+:1547182	2:+:1549723	2541	>atf1:mts1:sss1:gad7:SPBC29B5.01<
dTR210126	-1.7895	0.0727445	2:+:1556088	2:+:1556800	712
dTR210127	-1.4059	0.0681811	2:+:1566527	2:+:1568087	1560	<SPBC27.04>
dTR210128	-1.6579	0.218526	2:+:1572103	2:+:1572948	845
dTR210129	-1.8346	0.0396464	2:+:1582756	2:+:1583254	498
dTR210130	1.1141	0.0119771	2:+:1656011	2:+:1656259	248	<SPBC21B10.08c
dTR210130	1.1141	0.0119771	2:+:1656011	2:+:1656259	248	>SPBC21B10.08c
dTR210131	1.9256	0.0121159	2:+:1660482	2:+:1660852	370
dTR210132	0.5376	0.151869	2:+:1663279	2:+:1663612	333	<pop3:wat1:SPBC21B10.05c>
dTR210133	0.7015	0.119543	2:+:1663802	2:+:1664119	317	<pop3:wat1:SPBC21B10.05c
dTR210134	-1.53	0.0857153	2:+:1670979	2:+:1671190	211	<cdc28:prp8:SPBC21B10.01c:SPBC19C2.01:SPBC874.01>
dTR210135	0.3864	0.338689	2:+:1678444	2:+:1678845	401
dTR210136	0.5607	0.173559	2:+:1679111	2:+:1679361	250
dTR210137	1.1167	0.0985786	2:+:1680907	2:+:1682067	1160
dTR210138	0.6387	0.214116	2:+:1683157	2:+:1684327	1170	<ran1:pat1:SPBC19C2.05
dTR210139	-1.6462	0.124989	2:+:1685463	2:+:1685725	262
dTR210140	0.7484	0.16135	2:+:1691454	2:+:1691788	334
dTR210141	0.4981	0.170462	2:+:1692551	2:+:1694684	2133	<sre1:SPBC19C2.09
dTR210142	-1.5768	0.00840773	2:+:1695168	2:+:1696175	1007	>SPBC19C2.10<
dTR210142	-1.5768	0.00840773	2:+:1695168	2:+:1696175	1007	>SPBC19C2.10
dTR210143	0.5912	0.226853	2:+:1698042	2:+:1698298	256
dTR210144	0.4357	0.182239	2:+:1704402	2:+:1704600	198	<SPBC2F12.15c>
dTR210145	0.5343	0.108336	2:+:1722443	2:+:1722631	188
dTR210146	1.0069	0.304543	2:+:1722915	2:+:1723169	254	>atf21:SPBC2F12.09c
dTR210147	-2.1826	0.0267143	2:+:1727545	2:+:1727787	242
dTR210148	-2.3698	0.00388072	2:+:1728029	2:+:1728855	826	>SPBC2F12.05c
dTR210149	0.7832	0.00773483	2:+:1729476	2:+:1733215	3739	>SPBC2F12.05c<
dTR210150	-1.4019	0.215355	2:+:1747493	2:+:1747816	323
dTR210151	0.7572	0.233675	2:+:1752140	2:+:1753586	1446
dTR210152	0.5041	0.14384	2:+:1754807	2:+:1755331	524	<scr1:SPBC1D7.02c
dTR210153	-1.3982	0.00253643	2:+:1761218	2:+:1761408	190	<SPBC11G11.03>
dTR210154	0.7944	0.214424	2:+:1788486	2:+:1788947	461
dTR210155	-1.4435	0.0256858	2:+:1806727	2:+:1807370	643	>SPBC18H10.19
dTR210156	-1.9196	0.0142034	2:+:1808644	2:+:1809640	996
dTR210157	-1.6758	0.0333604	2:+:1824819	2:+:1825621	802	<SPBC9B6.07
dTR210157	-1.6758	0.0333604	2:+:1824819	2:+:1825621	802	>SPBC9B6.07<
dTR210158	0.2665	0.587755	2:+:1831187	2:+:1831398	211	>cdc37:SPBC9B6.10<
dTR210158	0.2665	0.587755	2:+:1831187	2:+:1831398	211	>cdc37:SPBC9B6.10<
dTR210159	0.385	0.130337	2:+:1831624	2:+:1832557	933	>cdc37:SPBC9B6.10<
dTR210159	0.385	0.130337	2:+:1831624	2:+:1832557	933	>cdc37:SPBC9B6.10
dTR210160	0.7053	0.188624	2:+:1832704	2:+:1832994	290	<cdc37:SPBC9B6.10>
dTR210161	-1.7823	0.060512	2:+:1843405	2:+:1844889	1484	>SPBC28E12.04<
dTR210162	-1.7545	0.0136104	2:+:1845017	2:+:1845852	835	>esf2:SPBC28E12.05:SPBC3H7.17c
dTR210163	-1.6042	0.00107324	2:+:1864456	2:+:1865310	854
dTR210164	-1.6572	0.0108339	2:+:1873602	2:+:1875354	1752	>SPBC3H7.05c
dTR210165	-1.9714	0.0474381	2:+:1879384	2:+:1880073	689
dTR210166	1.2507	0.00776246	2:+:1888125	2:+:1890118	1993
dTR210167	2.654	0.022749	2:+:1904498	2:+:1905885	1387	>ubcp3:SPBP16F5.04
dTR210168	0.7405	0.0298239	2:+:1942605	2:+:1943019	414
dTR210169	0.3073	0.0355024	2:+:1943170	2:+:1943952	782	>ksp1:ppk20:SPBC16E9.13
dTR210170	0.6033	0.0523018	2:+:1944288	2:+:1944870	582	<ksp1:ppk20:SPBC16E9.13
dTR210171	2.9123	0.0291121	2:+:1948201	2:+:1950279	2078
dTR210172	1.3968	0.0884386	2:+:1950608	2:+:1951102	494
dTR210173	1.0771	0.0936991	2:+:1952104	2:+:1952711	607
dTR210174	0.8791	0.356486	2:+:1953416	2:+:1953732	316
dTR210175	-1.5272	0.00369618	2:+:1956258	2:+:1956444	186	<SPBC16E9.18:SPBC1E8.01>
dTR210176	-2.038	0.00584578	2:+:1984635	2:+:1986656	2021	<blt1:SPBC1A4.05>
dTR210177	-1.5334	0.0131072	2:+:1994306	2:+:1995054	748	<SPBC1A4.09>
dTR210178	0.6951	0.157075	2:+:2000442	2:+:2000687	245
dTR210179	-1.5343	0.0141505	2:+:2016673	2:+:2017562	889	<ppk32:SPBP23A10.10>
dTR210180	-2.4763	0.0619779	2:+:2019924	2:+:2021147	1223
dTR210181	-1.7584	0.0288987	2:+:2025385	2:+:2025941	556	>orc4:orp4:SPBP23A10.13
dTR210182	-1.687	0.00889265	2:+:2026218	2:+:2027461	1243	<orc4:orp4:SPBP23A10.13>
dTR210183	0.5275	0.0489331	2:+:2037443	2:+:2040738	3295	>SPBC29A3.01:ccc2<
dTR210184	-1.4058	0.0178308	2:+:2048370	2:+:2049427	1057	<SPBC29A3.06>
dTR210185	-2.7805	0.0164081	2:+:2052804	2:+:2053806	1002	>pof4:SPBC29A3.08<
dTR210186	-1.8227	0.00950359	2:+:2070368	2:+:2071482	1114	>gef3:SPBC29A3.17<
dTR210186	-1.8227	0.00950359	2:+:2070368	2:+:2071482	1114	>gef3:SPBC29A3.17
dTR210187	-1.8858	0.042685	2:+:2071614	2:+:2071949	335	<gef3:SPBC29A3.17>
dTR210188	-1.6155	0.0596003	2:+:2088706	2:+:2088960	254	<SPBC18E5.08>
dTR210189	0.3503	0.311626	2:+:2091749	2:+:2092070	321	>SPBC18E5.15<
dTR210189	0.3503	0.311626	2:+:2091749	2:+:2092070	321	>SPBC18E5.15
dTR210190	-2.863	0.161356	2:+:2113058	2:+:2113246	188
dTR210191	0.6514	0.186409	2:+:2120366	2:+:2120880	514	<SPBC23G7.11>
dTR210192	-1.5539	0.0697594	2:+:2123479	2:+:2123961	482
dTR210193	-1.9532	0.0110121	2:+:2124091	2:+:2125358	1267
dTR210194	0.6586	0.158218	2:+:2127694	2:+:2127914	220
dTR210195	-1.5145	0.082756	2:+:2140035	2:+:2140220	185	<SPBC1711.04
dTR210195	-1.5145	0.082756	2:+:2140035	2:+:2140220	185	>SPBC1711.04
dTR210196	-1.5858	0.00150701	2:+:2146031	2:+:2147603	1572	>SPBC1711.07
dTR210197	0.3876	0.355762	2:+:2149292	2:+:2149608	316	>SPBC1711.08
dTR210198	1.0214	0.186255	2:+:2150430	2:+:2150819	389	<SPBC1711.08
dTR210199	0.7366	0.00069956	2:+:2151217	2:+:2151694	477
dTR210200	0.8433	0.0853744	2:+:2155465	2:+:2155850	385	<SPBC1711.11>
dTR210201	1.642	0.00312487	2:+:2157853	2:+:2159663	1810	<SPBC1711.12>
dTR210202	-1.473	0.00342988	2:+:2164118	2:+:2165440	1322	>SPBC1711.16
dTR210203	-1.6819	0.00028098	2:+:2167132	2:+:2167370	238	<prp16:SPBC1711.17:SPBC17G9.01>
dTR210204	0.4074	0.0364232	2:+:2177875	2:+:2178077	202	>cyp6:SPBC17G9.05:rct1
dTR210205	0.3108	0.370057	2:+:2219958	2:+:2220173	215
dTR210206	0.4931	0.160374	2:+:2238610	2:+:2238805	195	>SPBC15C4.02
dTR210207	-1.5424	0.169462	2:+:2246460	2:+:2246646	186
dTR210208	-1.4622	0.0831191	2:+:2246901	2:+:2247611	710	<SPBC15C4.05>
dTR210209	-1.5612	0.014922	2:+:2259036	2:+:2260040	1004	<SPBC21H7.04:dbp7>
dTR210210	0.8943	0.166218	2:+:2267112	2:+:2267497	385
dTR210211	-2.1269	0.0437119	2:+:2303918	2:+:2305706	1788	>sad1:SPBC16H5.01c:SPBC12D12.01
dTR210212	-1.5813	0.00609712	2:+:2305875	2:+:2306358	483
dTR210213	-1.7302	0.0364781	2:+:2320601	2:+:2322057	1456	<SPBC24C6.02>
dTR210214	-2.2779	0.0333649	2:+:2329736	2:+:2331252	1516	>gpa1:SPBC24C6.06
dTR210215	-1.4644	0.0717251	2:+:2335656	2:+:2336285	629
dTR210216	1.4363	0.00042715	2:+:2338830	2:+:2339113	283
dTR210217	-1.8953	0.0153484	2:+:2349714	2:+:2350667	953	<SPBC19G7.04
dTR210217	-1.8953	0.0153484	2:+:2349714	2:+:2350667	953	>SPBC19G7.04
dTR210218	-1.6778	0.0275413	2:+:2358622	2:+:2361064	2442	>mbx1:SPBC19G7.06<
dTR210218	-1.6778	0.0275413	2:+:2358622	2:+:2361064	2442	>mbx1:SPBC19G7.06<
dTR210218	-1.6778	0.0275413	2:+:2358622	2:+:2361064	2442	>mbx1:SPBC19G7.06<
dTR210218	-1.6778	0.0275413	2:+:2358622	2:+:2361064	2442	>mbx1:SPBC19G7.06
dTR210219	-1.5325	0.0820284	2:+:2367362	2:+:2368784	1422	<ulp1:SPBC19G7.09>
dTR210220	-2.0301	0.00415725	2:+:2373983	2:+:2375617	1634	>trf1:SPBC19G7.13
dTR210221	0.64	0.00173337	2:+:2385136	2:+:2386669	1533	>SPBC36B7.02<
dTR210222	0.5461	0.207602	2:+:2396910	2:+:2397395	485	<gcn2:SPBP18G5.01:SPBC36B7.09:ppk28>
dTR210223	0.5051	0.0006468	2:+:2397876	2:+:2398803	927	<gcn2:SPBP18G5.01:SPBC36B7.09:ppk28>
dTR210224	0.4668	0.00562754	2:+:2399035	2:+:2399774	739	<gcn2:SPBP18G5.01:SPBC36B7.09:ppk28>
dTR210225	0.8237	0.00513137	2:+:2412025	2:+:2413042	1017
dTR210226	-1.8898	0.0520538	2:+:2434962	2:+:2435158	196
dTR210227	-2.3125	0.0366964	2:+:2436314	2:+:2436708	394	<map4:SPBC21D10.06c>
dTR210228	-1.6661	0.0153356	2:+:2437648	2:+:2437904	256	<map4:SPBC21D10.06c>
dTR210229	0.4305	0.148909	2:+:2446956	2:+:2447679	723	<glo1:SPBC21D10.03c:SPBC12C2.12c
dTR210230	0.8342	0.23838	2:+:2469563	2:+:2470307	744
dTR210231	2.698	0.0207242	2:+:2470689	2:+:2471003	314
dTR210232	0.4402	0.216111	2:+:2472672	2:+:2473072	400
dTR210233	-1.5971	0.0433414	2:+:2486797	2:+:2487823	1026	>rga5:SPBC17F3.01c:SPBC557.01
dTR210234	2.5171	0.0677858	2:+:2516492	2:+:2516683	191
dTR210235	0.8465	0.350653	2:+:2518073	2:+:2518305	232
dTR210236	1.3888	0.0169719	2:+:2529316	2:+:2529722	406
dTR210237	-1.4614	0.0481596	2:+:2533353	2:+:2534996	1643	>ccr1:SPBC365.17:SPBC29A10.01
dTR210238	-2.015	0.00121552	2:+:2536560	2:+:2537145	585	<SPBC365.18:SPBC29A10.02:spo5:mrb1:mug12
dTR210238	-2.015	0.00121552	2:+:2536560	2:+:2537145	585	>SPBC365.18:SPBC29A10.02:spo5:mrb1:mug12
dTR210239	-1.6595	0.0948341	2:+:2537282	2:+:2537711	429	<SPBC365.18:SPBC29A10.02:spo5:mrb1:mug12>
dTR210240	0.7443	0.111485	2:+:2544728	2:+:2545058	330
dTR210241	0.3434	0.0527124	2:+:2553510	2:+:2554206	696	>SPBC29A10.08:gas2
dTR210242	0.4108	0.13608	2:+:2555016	2:+:2555590	574	<SPBC29A10.08:gas2
dTR210243	0.851	0.127288	2:+:2569727	2:+:2569965	238	<rec8:SPBC29A10.14>
dTR210244	-1.7344	0.00694349	2:+:2582109	2:+:2583023	914	<SPBC2G5.03:ctu1
dTR210245	2.5093	0.0200575	2:+:2585557	2:+:2586406	849
dTR210246	0.7807	0.0847683	2:+:2594564	2:+:2596315	1751	<SPBC2G5.08:SPBC25B2.01
dTR210246	0.7807	0.0847683	2:+:2594564	2:+:2596315	1751	>SPBC2G5.08:SPBC25B2.01
dTR210247	1.0448	0.00225335	2:+:2601773	2:+:2604508	2735	>SPBC25B2.03<
dTR210247	1.0448	0.00225335	2:+:2601773	2:+:2604508	2735	>SPBC25B2.03<
dTR210248	-1.3818	0.0540576	2:+:2606444	2:+:2606980	536	<mis3:SPBC25B2.05
dTR210249	-2.8003	0.0169343	2:+:2609247	2:+:2610602	1355
dTR210250	-2.0407	0.0545447	2:+:2611574	2:+:2611879	305
dTR210251	-2.275	0.0164789	2:+:2612132	2:+:2612383	251	>SPBC25B2.08
dTR210252	0.2917	0.255645	2:+:2616961	2:+:2617194	233	<SPBC25B2.10>
dTR210253	1.8916	0.0230429	2:+:2660757	2:+:2660964	207
dTR210254	2.0064	0.0586989	2:+:2661656	2:+:2663692	2036
dTR210255	0.5674	0.0648522	2:+:2694394	2:+:2698055	3661	>kin1:SPBC4F6.06<
dTR210256	-1.4124	0.0989725	2:+:2705380	2:+:2706206	826	>str1:SPBC4F6.09
dTR210257	-1.3455	0.0718441	2:+:2712590	2:+:2713407	817	>SPBC4F6.12:pxl1
dTR210258	-1.4757	0.0303983	2:+:2717322	2:+:2718697	1375	<SPBC4F6.14>
dTR210259	2.0046	0.0231983	2:+:2721067	2:+:2722672	1605
dTR210260	0.9734	0.250384	2:+:2723556	2:+:2724512	956
dTR210261	0.6292	0.296079	2:+:2724813	2:+:2725564	751
dTR210262	0.2819	0.103588	2:+:2725991	2:+:2726357	366
dTR210263	-1.9514	0.0139305	2:+:2736961	2:+:2737975	1014	>SPBC336.02<
dTR210263	-1.9514	0.0139305	2:+:2736961	2:+:2737975	1014	>SPBC336.02<
dTR210264	-1.4156	0.0133819	2:+:2743902	2:+:2745061	1159	<cdc6:pol3:pold:mis10:SPBC336.04
dTR210264	-1.4156	0.0133819	2:+:2743902	2:+:2745061	1159	>cdc6:pol3:pold:mis10:SPBC336.04
dTR210265	-2.0089	0.00996173	2:+:2751442	2:+:2751804	362	<sfc3:SPBC336.07>
dTR210266	-1.6026	0.0180057	2:+:2752084	2:+:2752472	388	<sfc3:SPBC336.07>
dTR210267	-1.3978	0.0217725	2:+:2759590	2:+:2760505	915	>SPBC336.11
dTR210268	0.8292	0.0339629	2:+:2789003	2:+:2789235	232
dTR210269	4.2812	0.00543856	2:+:2789733	2:+:2790210	477
dTR210270	0.7023	0.0455671	2:+:2796430	2:+:2797067	637
dTR210271	0.4287	0.131028	2:+:2803903	2:+:2804133	230	<SPBC32F12.10>
dTR210272	0.8122	0.0066721	2:+:2806950	2:+:2807554	604
dTR210273	-1.7055	0.0324526	2:+:2829927	2:+:2830925	998	>SPBC19C7.05<
dTR210274	0.5003	0.0297244	2:+:2841913	2:+:2842264	351	<SPBC19C7.10>
dTR210275	0.8473	0.216197	2:+:2842423	2:+:2842765	342
dTR210276	-2.4869	0.0126406	2:+:2871814	2:+:2873318	1504	>oxa102:oxa1:oxa1-2:oxa1sp2:SPBP4H10.03<
dTR210277	1.0702	0.0287342	2:+:2876885	2:+:2877296	411
dTR210278	0.4136	0.184318	2:+:2878007	2:+:2878546	539
dTR210279	0.6855	0.0551285	2:+:2883433	2:+:2883891	458	<SPBP4H10.07
dTR210280	0.8721	0.228576	2:+:2887925	2:+:2888165	240
dTR210281	1.6794	0.0462352	2:+:2890476	2:+:2891831	1355	>SPBP4H10.10<
dTR210282	-2.1756	0.0371179	2:+:2901264	2:+:2902414	1150
dTR210283	-1.2794	0.00082792	2:+:2916634	2:+:2917155	521	<rsc9:SPBC1703.02>
dTR210284	0.6042	0.0825455	2:+:2948284	2:+:2949989	1705	>SPBC2A9.02<
dTR210285	-1.8658	0.00397412	2:+:2951250	2:+:2951797	547	>SPBC2A9.03
dTR210286	0.8791	0.286057	2:+:2952979	2:+:2953187	208
dTR210287	0.639	0.155899	2:+:2954165	2:+:2954868	703
dTR210288	-2.4026	0.00444547	2:+:2964205	2:+:2964730	525	>SPBC2A9.10
dTR210289	-1.9528	0.073872	2:+:2971523	2:+:2972260	737	>SPBC2D10.04
dTR210290	1.4738	0.0572027	2:+:2974858	2:+:2976426	1568	<exg3:SPBC2D10.05
dTR210290	1.4738	0.0572027	2:+:2974858	2:+:2976426	1568	>exg3:SPBC2D10.05<
dTR210291	0.438	0.031766	2:+:2976971	2:+:2977168	197	>rep1:rec16:SPBC2D10.06
dTR210292	-1.8073	0.048845	2:+:2997136	2:+:2998203	1067	>clr1:SPBC2D10.17
dTR210293	-1.9132	0.0317775	2:+:2998895	2:+:2999578	683	<clr1:SPBC2D10.17>
dTR210294	0.6854	0.0863159	2:+:3024164	2:+:3024576	412
dTR210295	0.3763	0.0713701	2:+:3025016	2:+:3025295	279
dTR210296	0.9238	0.0604174	2:+:3025786	2:+:3026016	230
dTR210297	0.9043	0.0409695	2:+:3028717	2:+:3029874	1157
dTR210298	-2.0539	0.0183954	2:+:3031677	2:+:3032569	892
dTR210299	-1.7983	0.0352133	2:+:3048280	2:+:3048803	523	<gpi14:SPBC13E7.05>
dTR210300	2.3049	0.0188333	2:+:3069187	2:+:3069641	454
dTR210301	1.6469	0.0117591	2:+:3090773	2:+:3091412	639
dTR210302	0.1285	0.694376	2:+:3118703	2:+:3118897	194
dTR210303	0.5136	0.301026	2:+:3149088	2:+:3149271	183	<SPBC405.05
dTR210304	-1.394	0.0280577	2:+:3178722	2:+:3179012	290	<sec2302:sec23-b:SPBC776.04
dTR210304	-1.394	0.0280577	2:+:3178722	2:+:3179012	290	>sec2302:sec23-b:SPBC776.04<
dTR210305	-1.4556	0.00949198	2:+:3179802	2:+:3180010	208	<sec2302:sec23-b:SPBC776.04>
dTR210306	-2.3284	0.0701071	2:+:3190186	2:+:3190408	222
dTR210307	-1.787	0.0212878	2:+:3200482	2:+:3201916	1434	>cnd1:SPBC776.13
dTR210308	-1.5671	0.0165535	2:+:3202106	2:+:3202606	500	<cnd1:SPBC776.13>
dTR210309	-1.3434	0.0289635	2:+:3211571	2:+:3212010	439	<SPBC776.17>
dTR210310	0.7092	0.0430812	2:+:3241454	2:+:3241642	188
dTR210311	-1.7316	0.0056481	2:+:3254076	2:+:3255793	1717	<cdc20:pol2:SPBC25H2.13c>
dTR210312	-3.7517	0.0129796	2:+:3269980	2:+:3271499	1519	>SPBC25H2.08c:mrs2
dTR210313	-1.8324	0.00073368	2:+:3275835	2:+:3276609	774	>SPBC25H2.04c:tim22<
dTR210314	2.3922	0.0106631	2:+:3287751	2:+:3289350	1599	<SPBC20F10.03
dTR210315	1.1762	0.0618475	2:+:3303243	2:+:3304851	1608	>SPBC20F10.10<
dTR210315	1.1762	0.0618475	2:+:3303243	2:+:3304851	1608	>nep1:SPBC17D11.01
dTR210316	0.8904	0.00401338	2:+:3305077	2:+:3306407	1330	<nep1:SPBC17D11.01
dTR210317	0.7764	0.0192523	2:+:3324000	2:+:3326205	2205	>SPBC17D11.08<
dTR210317	0.7764	0.0192523	2:+:3324000	2:+:3326205	2205	>SPBC17D11.08<
dTR210317	0.7764	0.0192523	2:+:3324000	2:+:3326205	2205	>SPBC17D11.08<
dTR210317	0.7764	0.0192523	2:+:3324000	2:+:3326205	2205	>SPBC17D11.08<
dTR210317	0.7764	0.0192523	2:+:3324000	2:+:3326205	2205	>SPBC17D11.08<
dTR210318	-2.2359	0.00514477	2:+:3326686	2:+:3327526	840	>SPBC17D11.09:SPBC17D1.01<
dTR210318	-2.2359	0.00514477	2:+:3326686	2:+:3327526	840	>SPBC17D11.09:SPBC17D1.01<
dTR210319	-2.3327	0.00603832	2:+:3338749	2:+:3340596	1847	<dbp3:SPBC17D1.06
dTR210320	0.8218	0.106754	2:+:3346707	2:+:3346940	233
dTR210321	0.8272	0.200977	2:+:3347296	2:+:3348002	706	>imp2:SPBC11C11.02
dTR210322	2.7661	0.0255145	2:+:3359224	2:+:3359945	721
dTR210323	0.5836	0.0551605	2:+:3373361	2:+:3373583	222	>SPBC3B8.10c
dTR210324	0.6444	0.0872311	2:+:3374674	2:+:3375222	548	<SPBC3B8.10c
dTR210325	-1.4764	0.0439902	2:+:3403690	2:+:3403943	253	<SPBC13A2.03
dTR210326	-2.5054	0.0550753	2:+:3405832	2:+:3407514	1682
dTR210327	-2.1188	0.00299978	2:+:3410823	2:+:3412066	1243
dTR210328	0.6156	0.025315	2:+:3427324	2:+:3427570	246
dTR210329	0.5392	0.171949	2:+:3428489	2:+:3429395	906	<ght2:SPBC4B4.08
dTR210330	1.1889	0.01378	2:+:3434849	2:+:3435045	196
dTR210331	0.7601	0.0909977	2:+:3436989	2:+:3437198	209
dTR210332	-1.4086	0.00142291	2:+:3449345	2:+:3451236	1891	>ade9:SPBC2G2.08
dTR210333	-1.8031	0.00123873	2:+:3461418	2:+:3462342	924	>SPBC2G2.14
dTR210334	-1.5681	0.0115399	2:+:3462561	2:+:3463470	909	<SPBC2G2.14
dTR210335	-2.0688	0.0271726	2:+:3493119	2:+:3496618	3499	>SPBPB7E8.01<
dTR210336	0.7256	0.198064	2:+:3497483	2:+:3498157	674
dTR210337	1.4208	0.0121064	2:+:3498318	2:+:3501971	3653	>SPBPB7E8.02<
dTR210338	0.81	0.300424	2:+:3506966	2:+:3507163	197
dTR210339	-1.3585	0.0255621	2:+:3514954	2:+:3515667	713	>exg1:SPBC1105.05
dTR210340	2.8894	0.0097897	2:+:3531319	2:+:3535183	3864	>rsv2:SPBC1105.14<
dTR210341	-2.145	0.0372704	2:+:3570202	2:+:3570387	185
dTR210342	-2.8188	0.0128119	2:+:3575487	2:+:3578036	2549	>SPBC887.17<
dTR210343	-1.527	0.0136445	2:+:3589178	2:+:3589682	504	<trm11:SPBC16D10.02
dTR210343	-1.527	0.0136445	2:+:3589178	2:+:3589682	504	>trm11:SPBC16D10.02
dTR210344	-1.9201	0.00203979	2:+:3607049	2:+:3609222	2173	>SPBC16D10.06<
dTR210345	1.1661	0.287285	2:+:3612549	2:+:3614370	1821
dTR210346	1.5316	0.0670078	2:+:3614715	2:+:3615198	483
dTR210347	-2.3746	0.0473267	2:+:3626396	2:+:3626864	468	>mbx2:pvg4:SPBC317.01
dTR210348	-2.0391	0.0266678	2:+:3627160	2:+:3627431	271	<mbx2:pvg4:SPBC317.01>
dTR210349	-1.5716	0.051792	2:+:3630522	2:+:3631768	1246
dTR210350	-1.6336	0.0471292	2:+:3632538	2:+:3632738	200
dTR210351	0.8803	0.00811454	2:+:3638542	2:+:3639103	561	>SPBP8B7.04:mug45
dTR210352	0.7731	0.0575497	2:+:3639485	2:+:3639707	222	<SPBP8B7.04:mug45>
dTR210353	0.7887	0.0878792	2:+:3640309	2:+:3640527	218	<SPBP8B7.04:mug45>
dTR210354	0.7322	0.168688	2:+:3656364	2:+:3656601	237	<SPBP8B7.13
dTR210355	3.0658	0.0260194	2:+:3676962	2:+:3677346	384
dTR210356	1.1621	0.157544	2:+:3705195	2:+:3705422	227
dTR210357	1.0906	0.00534651	2:+:3709279	2:+:3709728	449	<SPBC19F5.04
dTR210358	1.2021	0.0244541	2:+:3721246	2:+:3721681	435
dTR210359	-1.5818	0.0555757	2:+:3734793	2:+:3735898	1105	<SPBC13G1.05>
dTR210360	-1.5422	0.0155743	2:+:3742695	2:+:3742970	275	<SPBC13G1.09>
dTR210361	0.7547	0.0233911	2:+:3757544	2:+:3758756	1212
dTR210362	0.9771	0.0270798	2:+:3771245	2:+:3771893	648
dTR210363	-1.9093	0.0328113	2:+:3811295	2:+:3811923	628
dTR210364	3.6191	0.0116817	2:+:3830024	2:+:3830922	898	>SPBC21C3.19<
dTR210365	-1.5403	0.170962	2:+:3862394	2:+:3862608	214
dTR210366	-1.3915	0.0174853	2:+:3862871	2:+:3863196	325
dTR210367	-1.4131	0.0317917	2:+:3863450	2:+:3865511	2061	>ssn6:SPBC23E6.09
dTR210368	-1.7037	0.05881	2:+:3898516	2:+:3898868	352	<SPBC1604.18c
dTR210369	-1.9193	0.00065301	2:+:3915038	2:+:3915487	449	<SPBC1604.09c>
dTR210370	-1.4525	0.00201297	2:+:3928587	2:+:3928906	319	<SPBC1604.02c>
dTR210371	1.3621	0.0331238	2:+:3956573	2:+:3956766	193
dTR210372	0.4336	0.288564	2:+:3958313	2:+:3958623	310
dTR210373	-3.2654	0.0466958	2:+:3983425	2:+:3987144	3719	>ste11:aff1:stex:SPBC32C12.02<
dTR210374	0.9501	0.019985	2:+:3990569	2:+:3993128	2559	>SPBC3B9.01<
dTR210375	1.9888	0.0561376	2:+:4015407	2:+:4016360	953
dTR210376	0.9176	0.104431	2:+:4030739	2:+:4031419	680	<git11:SPBC215.04
dTR210377	0.7629	0.00941522	2:+:4035432	2:+:4035711	279
dTR210378	0.299	0.163972	2:+:4036084	2:+:4036354	270	<gpd1:SPBC215.05>
dTR210379	0.4731	0.183722	2:+:4036843	2:+:4037652	809	<gpd1:SPBC215.05
dTR210380	0.5042	0.211382	2:+:4049848	2:+:4050064	216	<SPBC215.10>
dTR210381	0.6263	0.183731	2:+:4057504	2:+:4058046	542	<SPBC215.13
dTR210382	-2.147	0.0619501	2:+:4063046	2:+:4063268	222
dTR210383	-1.3863	0.0188098	2:+:4064483	2:+:4065670	1187	>fkbp39:SPBC1347.02<
dTR210384	-1.4281	0.232066	2:+:4081327	2:+:4081536	209
dTR210385	0.8317	0.139801	2:+:4095853	2:+:4096092	239	<arg5:SPBC56F2.09c
dTR210386	-1.7227	0.0191789	2:+:4100582	2:+:4102690	2108	<SPBC56F2.07c>
dTR210387	1.0412	0.0512926	2:+:4105080	2:+:4105340	260
dTR210388	1.0534	0.0931661	2:+:4110232	2:+:4112780	2548	>SPBC56F2.05c<
dTR210389	-2.0271	0.00329507	2:+:4121435	2:+:4122184	749
dTR210390	0.9519	0.0821486	2:+:4137768	2:+:4137983	215
dTR210391	0.4676	0.053554	2:+:4146570	2:+:4146932	362
dTR210392	-1.9254	0.00625608	2:+:4193086	2:+:4193274	188
dTR210393	-1.3056	0.0497831	2:+:4223410	2:+:4223678	268	<SPBC16G5.06>
dTR210394	-1.6096	0.00259634	2:+:4228811	2:+:4230212	1401	>SPBC16G5.09<
dTR210394	-1.6096	0.00259634	2:+:4228811	2:+:4230212	1401	>SPBC16G5.09<
dTR210394	-1.6096	0.00259634	2:+:4228811	2:+:4230212	1401	>SPBC16G5.09
dTR210395	0.6605	0.195469	2:+:4234256	2:+:4235100	844
dTR210396	0.6034	0.132699	2:+:4235647	2:+:4235877	230
dTR210397	0.5418	0.0446607	2:+:4246337	2:+:4246539	202	<SPBC16G5.16>
dTR210398	-1.8221	0.0276325	2:+:4248563	2:+:4248799	236	<SPBC16G5.17>
dTR210399	1.1107	0.0153851	2:+:4254732	2:+:4255064	332
dTR210400	1.0002	0.0558928	2:+:4265414	2:+:4267495	2081	>SPBC16A3.17c<
dTR210401	0.5404	0.00884216	2:+:4282679	2:+:4283560	881	<ufd1:SPBC16A3.09c
dTR210401	0.5404	0.00884216	2:+:4282679	2:+:4283560	881	>ufd1:SPBC16A3.09c<
dTR210402	1.6061	0.00973673	2:+:4297319	2:+:4299030	1711	>SPBC16A3.02c<
dTR210403	-1.6673	0.00061002	2:+:4312481	2:+:4313898	1417	>pek1:skh1:mkk1:SPBC543.07<
dTR210404	0.5117	0.34335	2:+:4314441	2:+:4314656	215	>SPBC543.08
dTR210405	0.5959	0.196418	2:+:4315121	2:+:4315382	261	<SPBC543.08
dTR210406	0.4981	0.138512	2:+:4367158	2:+:4367475	317
dTR210407	0.4342	0.180508	2:+:4368137	2:+:4368408	271	>SPBC1539.04
dTR210408	0.8912	0.0177948	2:+:4368627	2:+:4369684	1057	>SPBC1539.04<
dTR210409	-1.8768	0.00327049	2:+:4376422	2:+:4376618	196	>SPBC1539.08:arf6
dTR210410	1.2909	0.27097	2:+:4412502	2:+:4412721	219	<SPBC1289.14:SPBC8E4.10c>
dTR210411	1.1395	0.0975606	2:+:4412966	2:+:4413212	246	<SPBC1289.14:SPBC8E4.10c>
dTR210412	-2.8132	0.0258176	2:+:4421636	2:+:4422112	476	<SPBC1289.15:SPBC8E4.07c>
dTR210413	-2.4423	0.0219794	2:+:4424967	2:+:4425211	244	<SPBC1289.15:SPBC8E4.07c>
dTR210414	1.195	0.0924703	2:+:4435928	2:+:4436489	561
dTR210415	-0.8581	0.0626326	2:+:4442688	2:+:4445964	3276	>SPBC8E4.02c<
dTR210415	-0.8581	0.0626326	2:+:4442688	2:+:4445964	3276	>SPBP4G3.01:SPBC8E4.01c
dTR210416	0.6126	0.0587081	2:+:4446698	2:+:4447687	989	>pho1:SPBP4G3.02
dTR210417	0.7973	0.0845514	2:+:4460550	2:+:4461358	808	>SPBPB2B2.02:mug180
dTR210418	0.7071	0.065708	2:+:4466621	2:+:4467439	818	>SPBPB2B2.05<
dTR210418	0.7071	0.065708	2:+:4466621	2:+:4467439	818	>SPBPB2B2.05
dTR210419	1.9748	0.0207511	2:+:4484042	2:+:4486507	2465	>SPBPB2B2.11<
dTR210420	1.5475	0.0161059	2:+:4486658	2:+:4487100	442
dTR300001	-1.8837	0.0680207	3:-:38589	3:-:39015	426
dTR300002	3.9086	0.00250911	3:-:47327	3:-:48444	1117	>SPCC757.03c
dTR300003	2.8731	0.0536512	3:-:56826	3:-:58767	1941	>ctt1:cta1:SPCC757.07c<
dTR300004	2.134	0.0494158	3:-:69323	3:-:71133	1810	>SPCC757.11c<
dTR300005	0.8816	0.179049	3:-:93995	3:-:94315	320
dTR300006	0.9433	0.0258856	3:-:102562	3:-:106725	4163	>rhp16:SPCC613.13c:SPCC330.01c:rad16<
dTR300007	1.2336	0.0543605	3:-:110001	3:-:110502	501	<SPCC330.03c
dTR300007	1.2336	0.0543605	3:-:110001	3:-:110502	501	>SPCC330.03c<
dTR300008	-2.0127	0.0218834	3:-:151131	3:-:152829	1698	>SPCC320.08<
dTR300009	0.6806	0.124284	3:-:153537	3:-:154110	573
dTR300010	1.8295	0.0494113	3:-:165588	3:-:171249	5661	>SPCC320.03<
dTR300011	0.9284	0.144137	3:-:173981	3:-:174202	221
dTR300012	0.8387	0.215071	3:-:174553	3:-:175136	583
dTR300013	0.5678	0.296761	3:-:182828	3:-:183012	184
dTR300014	0.3986	0.414357	3:-:191781	3:-:191975	194
dTR300015	-2.8283	0.00259486	3:-:228949	3:-:229900	951
dTR300016	-2.4928	0.0159985	3:-:230128	3:-:230386	258
dTR300017	1.6629	0.14973	3:-:239800	3:-:241276	1476	<SPCC794.01c
dTR300018	5.182	0.00147435	3:-:248461	3:-:251972	3511	>SPCC794.04c<
dTR300019	0.6642	0.0678524	3:-:261150	3:-:261581	431
dTR300020	0.5346	0.209547	3:-:261931	3:-:262138	207
dTR300021	1.5755	0.0242546	3:-:277315	3:-:277738	423
dTR300022	0.4164	0.268709	3:-:284639	3:-:285111	472
dTR300023	-1.5126	0.00398013	3:-:303994	3:-:305212	1218	<pex1:SPCC553.03
dTR300023	-1.5126	0.00398013	3:-:303994	3:-:305212	1218	>pex1:SPCC553.03<
dTR300024	0.4641	0.0481644	3:-:340662	3:-:341377	715	>SPCC736.13
dTR300025	0.4561	0.163792	3:-:341680	3:-:341960	280	<SPCC736.13
dTR300026	4.3915	0.00276644	3:-:348114	3:-:348321	207
dTR300027	1.2902	0.0413752	3:-:351171	3:-:352325	1154
dTR300028	1.1745	0.00684737	3:-:362412	3:-:363559	1147	>SPCC594.04c
dTR300029	0.5057	0.00247553	3:-:367470	3:-:368917	1447	>SPCC594.07c<
dTR300029	0.5057	0.00247553	3:-:367470	3:-:368917	1447	>SPCC594.07c
dTR300030	-1.748	0.00560039	3:-:395005	3:-:397158	2153	<SPCC1682.12c:ubp16
dTR300031	-1.773	0.00733682	3:-:407687	3:-:408674	987	>SPCC306.02c
dTR300032	0.8418	0.0663404	3:-:416076	3:-:416564	488	>ins1:SPCC306.05c<
dTR300033	0.4323	0.326029	3:-:421346	3:-:421555	209
dTR300034	0.9233	0.0442424	3:-:421701	3:-:423169	1468	>SPCC306.08c<
dTR300035	0.5561	0.0509811	3:-:442960	3:-:443828	868	>SPCC4G3.14:mdj1
dTR300036	0.3494	0.0109035	3:-:444339	3:-:444639	300	<SPCC4G3.14:mdj1>
dTR300037	-1.4891	0.0593021	3:-:450466	3:-:451455	989	<SPCC4G3.11:mug154
dTR300038	-1.6433	0.00020572	3:-:458456	3:-:458692	236	<psk1:SPCC4G3.08>
dTR300039	-2.0417	0.0803049	3:-:459026	3:-:459246	220	<psk1:SPCC4G3.08>
dTR300040	2.4304	0.0106455	3:-:466398	3:-:468134	1736	>SPCC4G3.03<
dTR300041	0.5793	0.19849	3:-:470267	3:-:470987	720	>SPCC4G3.01:SPCC364.07
dTR300042	1.1172	0.085781	3:-:472109	3:-:472363	254
dTR300043	-2.4939	0.0136335	3:-:485011	3:-:485905	894	<cif1:SPCC364.01>
dTR300044	0.5597	0.0537259	3:-:502968	3:-:503645	677	>SPCC970.06
dTR300045	0.8091	0.202864	3:-:532679	3:-:533001	322
dTR300046	-1.4811	0.00493855	3:-:547529	3:-:547834	305	<bir1:cut17:pbh1:SPCC962.02c:SPCP31B10.10c>
dTR300047	-1.6813	0.011947	3:-:548225	3:-:549084	859	<bir1:cut17:pbh1:SPCC962.02c:SPCP31B10.10c
dTR300047	-1.6813	0.011947	3:-:548225	3:-:549084	859	>bir1:cut17:pbh1:SPCC962.02c:SPCP31B10.10c
dTR300048	-2.2961	0.0368069	3:-:606772	3:-:607038	266
dTR300049	-1.9259	0.166152	3:-:607451	3:-:607635	184
dTR300050	-2.0915	0.135504	3:-:607970	3:-:608169	199
dTR300051	0.4952	0.310305	3:-:613109	3:-:613306	197
dTR300052	0.3073	0.110574	3:-:619305	3:-:619494	189
dTR300053	1.04	0.146944	3:-:690595	3:-:690888	293
dTR300054	-1.3726	0.0535385	3:-:694146	3:-:694372	226	<sfc4:SPCC16C4.14c>
dTR300055	0.888	0.0620372	3:-:709312	3:-:709499	187	>bfr1:hba2:SPCPJ732.04c:SPCC18B5.01c
dTR300056	3.4732	0.0125801	3:-:758454	3:-:762619	4165	>oca2:SPCC1020.10<
dTR300057	-1.854	0.0136767	3:-:766382	3:-:766640	258	<SPCC1020.09:gnr1>
dTR300058	-2.0223	0.051846	3:-:766978	3:-:767161	183	<SPCC1020.09:gnr1>
dTR300059	0.7054	0.0196168	3:-:772527	3:-:773210	683
dTR300060	-1.5135	0.0449255	3:-:775691	3:-:776592	901	<SPCC1020.05
dTR300061	-1.5552	0.0654331	3:-:787367	3:-:787707	340	<spc7:SPCC1020.02>
dTR300062	-1.9047	0.025898	3:-:787838	3:-:788193	355	<spc7:SPCC1020.02>
dTR300063	-1.6857	0.0116393	3:-:788901	3:-:789135	234	<spc7:SPCC1020.02>
dTR300064	-1.9578	0.0471195	3:-:789383	3:-:789973	590	<spc7:SPCC1020.02>
dTR300065	-2.0588	0.0924343	3:-:818458	3:-:818706	248
dTR300066	1.0177	0.360698	3:-:820005	3:-:820272	267	<ten1:SPCC1393.14
dTR300067	-1.3971	0.00123189	3:-:834269	3:-:835908	1639	<aah3:SPCC63.02c
dTR300068	1.3874	0.0169431	3:-:861283	3:-:861515	232
dTR300069	0.5969	0.192479	3:-:861655	3:-:861911	256
dTR300070	1.1942	0.156947	3:-:862468	3:-:866117	3649
dTR300071	1.1035	0.110566	3:-:868429	3:-:869079	650
dTR300072	-1.6421	0.04187	3:-:880224	3:-:880422	198	<gpi10:SPCC16A11.06c>
dTR300073	1.9869	0.00876265	3:-:895828	3:-:896682	854	>SPCC16A11.15c<
dTR300074	0.6462	0.0868396	3:-:903441	3:-:905012	1571	>SPCC24B10.02c<
dTR300075	1.378	0.121808	3:-:921261	3:-:921619	358
dTR300076	1.0844	0.0440182	3:-:947315	3:-:947556	241
dTR300077	2.305	0.0295886	3:-:955221	3:-:955709	488
dTR300078	1.1177	0.00326302	3:-:956295	3:-:957056	761	>SPCPB16A4.06c<
dTR300079	0.4073	0.303765	3:-:957412	3:-:957644	232
dTR300080	2.8566	0.00597863	3:-:966479	3:-:967336	857
dTR300081	0.8501	0.0783036	3:-:969490	3:-:969885	395
dTR300082	-1.4119	0.0271335	3:-:979959	3:-:980185	226	<yps1:SPCC1795.09
dTR300083	-1.3457	0.00015318	3:-:993886	3:-:994208	322	<gms1:SPCC1795.03>
dTR300084	0.7079	0.0472971	3:-:1050298	3:-:1050523	225	<SPCC1259.09c
dTR300084	0.7079	0.0472971	3:-:1050298	3:-:1050523	225	>SPCC1259.09c
dTR300085	0.4315	0.0625504	3:-:1050891	3:-:1051585	694	<SPCC1259.09c
dTR300085	0.4315	0.0625504	3:-:1050891	3:-:1051585	694	>SPCC1259.09c<
dTR300085	0.4315	0.0625504	3:-:1050891	3:-:1051585	694	>SPCC1259.09c<
dTR300086	-1.5436	0.0397751	3:-:1054207	3:-:1054996	789	<SPCC1259.11c:gyp2>
dTR300087	-1.6006	0.0296983	3:-:1055228	3:-:1055921	693	<SPCC1259.11c:gyp2>
dTR300088	-1.3902	0.0615901	3:-:1155482	3:-:1155870	388	<set9:SPCC4B3.12
dTR300089	-1.3323	0.00638891	3:-:1186452	3:-:1186839	387	<cwf5:ecm2:SPCC550.02c
dTR300090	-1.4874	0.0942777	3:-:1190137	3:-:1190367	230	<SPCC550.03c>
dTR300091	-1.3964	0.0126181	3:-:1190858	3:-:1191090	232	<SPCC550.03c>
dTR300092	-1.6262	0.0308108	3:-:1192487	3:-:1192921	434	<gpi2:SPCC550.04c>
dTR300093	-1.8122	0.0159787	3:-:1230789	3:-:1231824	1035	>isa1:SPCC645.03c<
dTR300093	-1.8122	0.0159787	3:-:1230789	3:-:1231824	1035	>isa1:SPCC645.03c<
[truncated: 329 more rows]
